# Supplementary material for: The assembly of caprine Y chromosome sequence reveals a unique paternal phylogenetic pattern and improves our understanding of the origin of domestic goat
Source: Ecol Evol. 2021 May 4;11(12):7779–95. doi: 10.1002/ece3.7611 (PMC8216945; doi:10.1002/ece3.7611)
Supplement: Supplementary file 2 — Table S1‐S9 [file ECE3-11-7779-s002.xlsx]

## Sheet: Supplementary Table 1
Mapping rate of known sex samples
female_accession	mapping_rate(%)	male_accession	mapping_rate(%)
SAMEA1966659	0.0044	SAMN03071853	0.053
SAMEA2065423	0.0042	SAMN03071854	0.058
SAMEA2065425	0.0041	SAMN03071861	0.0711
SAMEA2065427	0.0043	SAMN03071865	0.0815
SAMEA2065430	0.0047	SAMN03071866	0.0812
SAMEA2065431	0.005	SAMN03071867	0.055
SAMEA2065433	0.004	SAMN03071868	0.0583
SAMEA2065434	0.005	SAMEA2065422	0.05
SAMEA2065436	0.005	SAMEA2065424	0.0507
SAMN00857836	0.001	SAMEA2065426	0.0568

## Sheet: Supplementary Table 2
DATA USED IN THIS STUDY
BioProject	BioSample	SEX	USAGE	location
SRP047212	SAMN03071853	male	mate-library for scaffolding
	SAMN03071854	male	mate-library for scaffolding
	SAMN03071861	male	mate-library for scaffolding
	SAMN03071865	male	mate-library for scaffolding
	SAMN03071866	male	mate-library for scaffolding
	SAMN03071867	male	mate-library for scaffolding
	SAMN03071868	male	mate-library for scaffolding
	SAMN03863711	male	mate-library for scaffolding
PRJEB3140	SAMEA2012934	male	mate-library for scaffolding
PRJNA158393	SAMN00857836	female	female dict construction
PRJNA290100	SAMN03863711	male	hi-c data for scaffolding
	SAMN05389747	male	RNA-seq data for lincRNA identification and gene annotation
PRJEB23196	SAMEA104616055	male	RNA-seq data for lincRNA identification and gene annotation
PRJEB3135	SAMEA1966659	female	female dict construction
	SAMEA2065423	female	female dict construction; AD-ratio
	SAMEA2065425	female	female dict construction
	SAMEA2065427	female	female dict construction; AD-ratio
	SAMEA2065430	female	female dict construction; AD-ratio
	SAMEA2065431	female	female dict construction
	SAMEA2065433	female	female dict construction; AD-ratio
	SAMEA2065434	female	female dict construction; AD-ratio
	SAMEA2065436	female	female dict construction
	SAMEA2065422	male	male dict construction; SNP calling; AD-ratio	Iran
	SAMEA2065424	male	male dict construction; SNP calling; AD-ratio	Iran
	SAMEA2065426	male	SNP calling	Iran
	SAMEA2065429	male	male dict construction; SNP calling; AD-ratio	Iran
	SAMEA2065432	male	male dict construction; SNP calling; AD-ratio	Iran
	SAMEA2065437	male	SNP calling	Iran
	SAMEA2065587	male	male dict construction; SNP calling; AD-ratio	Iran
PRJEB3134	SAMEA1967389	male	SNP calling	Morocco
	SAMEA2012116	male	SNP calling	Morocco
	SAMEA2012644	male	SNP calling	Morocco
	SAMEA2012699	male	SNP calling	Morocco
	SAMEA2012701	male	SNP calling	Morocco
	SAMEA2012705	male	SNP calling	Morocco
	SAMEA2012707	male	SNP calling	Morocco
	SAMEA2012708	male	SNP calling	Morocco
	SAMEA2012710	male	SNP calling	Morocco
	SAMEA2012717	male	SNP calling	Morocco
	SAMEA2012759	male	SNP calling	Morocco
	SAMEA2012760	male	SNP calling	Morocco
	SAMEA2012828	male	SNP calling	Morocco
	SAMEA2012829	male	SNP calling	Morocco
	SAMEA2012837	male	SNP calling	Morocco
	SAMEA2012893	male	SNP calling	Morocco
	SAMEA2012894	male	SNP calling	Morocco
	SAMEA2012896	male	SNP calling	Morocco
	SAMEA2012903	male	SNP calling	Morocco
	SAMEA2012906	male	SNP calling	Morocco
	SAMEA2012962	male	SNP calling	Morocco
	SAMEA2012964	male	SNP calling	Morocco
	SAMEA2012970	male	SNP calling	Morocco
	SAMEA2012973	male	SNP calling	Morocco
	SAMEA2012981	male	SNP calling	Morocco
	SAMEA2012982	male	SNP calling	Morocco
	SAMEA2012983	male	SNP calling	Morocco
	SAMEA2013060	male	SNP calling	Morocco
PRJEB3136	SAMEA1966535	male	SNP calling	wild
	SAMEA2065212	male	SNP calling	wild
	SAMEA2065213	male	SNP calling	wild
	SAMEA2065214	male	SNP calling	wild
	SAMEA2065215	male	SNP calling	wild
	SAMEA2065216	male	SNP calling	wild
	SAMEA2065217	male	SNP calling	wild
	SAMEA2065218	male	SNP calling	wild
	SAMEA2065220	male	SNP calling	wild
	SAMEA2065221	male	SNP calling	wild
	SAMEA2065222	male	SNP calling	wild
	SAMEA2065223	male	SNP calling	wild
	SAMEA2065224	male	SNP calling	wild
	SAMEA2065225	male	SNP calling	wild
	SAMEA2065226	male	SNP calling	wild
	SAMEA2065227	male	SNP calling	wild
	SAMEA2188056	male	SNP calling	wild
	SAMEA2395406	male	SNP calling	wild
	SAMEA2395407	male	SNP calling	wild
	SAMEA2395408	male	SNP calling	wild
PRJNA310684	SAMN04453623	male	SNP calling	Europe
	SAMN04453660	male	SNP calling	Europe
	SAMN10743837	male	SNP calling	Europe
	SAMN10743838	male	SNP calling	Europe
	SAMN10743844	male	SNP calling	Europe
	SAMN10743845	male	SNP calling	Europe
	SAMN10743863	male	SNP calling	Europe
	SAMN10743870	male	SNP calling	Europe
	SAMN10743872	male	SNP calling	Europe
	SAMN10743873	male	SNP calling	Europe
	SAMN10743874	male	SNP calling	Europe
	SAMN10743875	male	SNP calling	Europe
	SAMN10743876	male	SNP calling	Europe
	SAMN10743882	male	SNP calling	Europe
	SAMN10743883	male	SNP calling	Europe
	SAMN10743890	male	SNP calling	Europe
	SAMN10743905	male	SNP calling	Europe
	SAMN10743917	male	SNP calling	Europe
	SAMN10743921	male	SNP calling	Europe
	SAMN10743933	male	SNP calling	Europe
	SAMN10743934	male	SNP calling	Europe
	SAMN10743939	male	SNP calling	Europe
	SAMN10743954	male	SNP calling	Europe
	SAMN12871739	male	SNP calling	Wild
	SAMN12871742	male	SNP calling	Wild
	SAMN12871743	male	SNP calling	Wild
	SAMN12871744	male	SNP calling	Wild
	SAMN12871777	male	SNP calling	Europe
	SAMN12871781	male	SNP calling	Europe
	SAMN10744087	female	SNP calling
	SAMN09841866	female	SNP calling
	SAMN12871745	female	SNP calling
	SAMN12871750	female	SNP calling
	SAMN12871769	female	SNP calling
	SAMN12871753	female	SNP calling
	SAMN12871754	female	SNP calling
	SAMN09841863	female	SNP calling
	SAMN10743886	female	SNP calling
	SAMN10743926	female	SNP calling
	SAMN12871761	female	SNP calling
	SAMN10743884	female	SNP calling
	SAMN10743906	female	SNP calling
	SAMN10743857	female	SNP calling
	SAMN09841864	female	SNP calling
	SAMN10743859	female	SNP calling
	SAMN10743903	female	SNP calling
	SAMN10743925	female	SNP calling
	SAMN12871770	female	SNP calling
	SAMN12871763	female	SNP calling
	SAMN12871765	female	SNP calling
	SAMN10743848	female	SNP calling
	SAMN12871775	female	SNP calling
	SAMN09841859	female	SNP calling
	SAMN12871764	female	SNP calling
	SAMN10743885	female	SNP calling
	SAMN12871752	female	SNP calling
	SAMN12871767	female	SNP calling
	SAMN12871762	female	SNP calling
	SAMN12871790	female	SNP calling
	SAMN10743941	female	SNP calling
	SAMN12871760	female	SNP calling
	SAMN12871737	female	SNP calling
	SAMN10743892	female	SNP calling
	SAMN12871751	female	SNP calling
	SAMN10743902	female	SNP calling
	SAMN10743887	female	SNP calling
	SAMN10743840	female	SNP calling
	SAMN10743894	female	SNP calling
	SAMN10743847	female	SNP calling
	SAMN04453657	female	SNP calling
	SAMN04453659	female	SNP calling
	SAMN10743878	female	SNP calling
	SAMN04453621	female	SNP calling
	SAMN12871780	female	SNP calling
	SAMN10743841	female	SNP calling
	SAMN10743911	female	SNP calling
	SAMN04453622	female	SNP calling
	SAMN10743908	female	SNP calling
	SAMN04453656	female	SNP calling
	SAMN10743920	female	SNP calling
	SAMN10743918	female	SNP calling
	SAMN10743879	female	SNP calling
	SAMN10743909	female	SNP calling
	SAMN10743842	female	SNP calling
	SAMN10743839	female	SNP calling
	SAMN10743916	female	SNP calling
	SAMN10743846	female	SNP calling
	SAMN12871735	female	SNP calling
	SAMN10743843	female	SNP calling
	SAMN10743913	female	SNP calling
	SAMN09841865	female	SNP calling
	SAMN04453655	female	SNP calling
	SAMN10743914	female	SNP calling
	SAMN04453654	female	SNP calling
	SAMN04453620	female	SNP calling
PRJNA422206	SAMN08167317	male	SNP calling	Kashmir
	SAMN08167321	male	SNP calling	Kashmir
	SAMN08167324	male	SNP calling	Kashmir
	SAMN08167326	male	SNP calling	Kashmir
	SAMN08167327	male	SNP calling	Kashmir
PRJEB26011	SAMEA4609295	male	SNP calling	Europe
	SAMEA4609296	male	SNP calling	Morocco
	SAMEA4591761	male	SNP calling(ancient sample)	Turkey	Acem2
	SAMEA4591767	male	SNP calling(ancient sample)	Iran	Azer4
	SAMEA4588076	male	SNP calling(ancient sample)	Serbia	Blagotin1
	SAMEA4589056	male	SNP calling(ancient sample)	Serbia	Blagotin16
	SAMEA4588077	male	SNP calling(ancient sample)	Serbia	Blagotin3
	SAMEA4607415	male	SNP calling(ancient sample)	Uzbekistan	Bulak2
	SAMEA4609146	male	SNP calling(ancient sample)	Georgia	Geor2
	SAMEA4607419	male	SNP calling(ancient sample)	Turkmenistan	Monjukli8
	SAMEA4589054	male	SNP calling(ancient sample)	Iran	Semnan7
	SAMEA4591760	male	SNP calling(ancient sample)	Iran	Semnan9
PRJNA514886	SAMN10736157	male	SNP calling	Capra falconeri
	SAMN10736122	male	SNP calling	Capra ibex
	SAMN10736128	male	SNP calling	Capra ibex
	SAMN10736158	male	SNP calling	Capra sibirica
	SAMN10736159	male	SNP calling	Capra sibirica

## Sheet: Supplementary Table 3
Ratio of 10 previously validated Y-linked scaffolds
Scaffold	Unmatched kmer ratio (%)	AD ratio (%)
scaffold_25	97.2	20.69
scaffold_43	96.52	23.91
scaffold_19	96.06	17.12
scaffold_199	96.33	6.44
scaffold_182	93.47	15.68
scaffold_86	98.53	1.48
scaffold_57	96.29	4.52
scaffold_52	97.66	8.33
scaffold_26	96.85	18.28
unplaced_15	97.22	6.5

## Sheet: Supplementary Table 4
The result of using OPERA-LG to scaffold sub-scaffolds
>opera_scaffold_1	length: 768837	cov: 649.1
unplaced_428_a_255	EB	14464	-39
scaffold_9_A_402	BE	122869	381
scaffold_9_B_374	BE	55978	-39
scaffold_9_C_1116	BE	52226	8456
scaffold_9_D_8622	BE	352105	3019
scaffold_53_b_2603	EB	80849	1621
scaffold_53_a_344	EB	90346	0
>opera_scaffold_2	length: 762335	cov: 19.8
scaffold_67_b_3704	EB	55667	1789
scaffold_67_a_493	EB	81808	-38
scaffold_7_D_9968	EB	368155	5708
scaffold_7_C_3129	EB	51491	1526
scaffold_7_B_604	EB	74343	-39
scaffold_7_A_468	EB	130871	0
>opera_scaffold_3	length: 688948	cov: 69.7
scaffold_23_D_7573	EB	165425	5805
scaffold_23_C_3231	EB	52973	2953
scaffold_23_B_472	EB	67825	390
scaffold_23_A_127	EB	108734	-39
scaffold_32_a_218	BE	108523	252
scaffold_32_b_252	BE	185468	0
>opera_scaffold_4	length: 515707	cov: 24.2
scaffold_14_D_6421	EB	246192	3879
scaffold_14_C_4535	EB	66871	2414
scaffold_14_B_836	EB	76093	-39
scaffold_14_A_346	EB	126551	0
>opera_scaffold_5	length: 508639	cov: 24.1
scaffold_16_D_8736	EB	306897	8109
scaffold_16_C_1132	EB	54821	55
scaffold_16_B_434	EB	57097	-39
scaffold_16_A_391	EB	89824	0
>opera_scaffold_6	length: 480563	cov: 23.4
scaffold_370_a_104	BE	14884	-39
unplaced_466_a_377	BE	10669	839
unplaced_466_b_5462	BE	8264	-39
scaffold_19_A_242	BE	131277	-39
scaffold_19_B_710	BE	69571	733
scaffold_19_C_2108	BE	67996	9271
scaffold_19_D_8671	BE	177902	0
>opera_scaffold_7	length: 428087	cov: 69.4
scaffold_21_D_7792	EB	213330	7654
scaffold_21_C_4086	EB	48697	4025
scaffold_21_B_315	EB	65872	308
scaffold_21_A_182	EB	100188	0
>opera_scaffold_8	length: 374360	cov: 23.6
scaffold_25_D_7691	EB	159314	6456
scaffold_25_C_3426	EB	47697	2359
scaffold_25_B_293	EB	61270	305
scaffold_25_A_463	EB	106079	0
>opera_scaffold_9	length: 309404	cov: 27.9
scaffold_38_b_5889	EB	109280	4579
scaffold_38_a_375	EB	115256	-39
unplaced_1960	BE	19286	8097
scaffold_199_b_233	EB	27673	219
scaffold_199_a_228	EB	18716	-39
unplaced_2007	BE	19193	0
>opera_scaffold_10	length: 305368	cov: 88.0
scaffold_27_A_112	EB	95004	1143
scaffold_27_D_6002	EB	84853	5505
scaffold_27_C_1192	EB	64574	1123
scaffold_27_B_745	EB	60937	0
>opera_scaffold_11	length: 297627	cov: 70.0
scaffold_29_D_8408	EB	46402	8097
scaffold_29_C_1546	EB	69750	1490
scaffold_29_B_682	EB	68603	250
scaffold_29_A_419	EB	112872	0
>opera_scaffold_12	length: 297469	cov: 1691.3
scaffold_41_b_2273	EB	89227	2080
scaffold_41_a_352	EB	121982	-39
scaffold_28_D_6034	EB	71796	-39
unplaced_428_a_255	EB	14464	0
>opera_scaffold_13	length: 291183	cov: 22.9
unplaced_3673	EB	16691	5543
unplaced_15_b_3238	EB	17340	1371
unplaced_15_a_269	EB	25369	-39
scaffold_57_b_2167	BE	90231	-39
unplaced_5707	BE	14537	646
scaffold_120_a_251	BE	39352	-39
scaffold_120_b_611	BE	39512	15407
scaffold_182_a_129	BE	25598	526
scaffold_182_b_2022	BE	22553	0
>opera_scaffold_14	length: 272195	cov: 27.6
scaffold_57_a_453	BE	68597	3990
unplaced_4164	EB	16115	5556
scaffold_45_a_244	BE	67466	2570
scaffold_45_b_3906	BE	120017	0
>opera_scaffold_15	length: 261557	cov: 43.5
unplaced_1095_b_3774	EB	10713	959
unplaced_716_b_4853	EB	5899	-39
unplaced_1095_a_473	EB	6231	-39
scaffold_18_D_9749	EB	187884	-39
scaffold_18_C_1805	EB	50830	0
>opera_scaffold_16	length: 229014	cov: 35.6
scaffold_43_b_4949	EB	93560	3365
scaffold_43_a_133	EB	95382	447
scaffold_204_a_145	BE	25692	3315
scaffold_204_b_5689	BE	14380	0
>opera_scaffold_17	length: 227078	cov: 67.4
scaffold_28_C_4784	EB	52584	2470
scaffold_28_B_818	EB	66138	773
scaffold_28_A_424	EB	108356	0
>opera_scaffold_18	length: 214097	cov: 68.1
scaffold_231_b_5329	EB	19968	4680
scaffold_231_a_178	EB	15204	3266
scaffold_55_a_259	BE	58860	2486
scaffold_55_b_2538	BE	100574	1216
unplaced_1871	EB	19491	0
>opera_scaffold_19	length: 200626	cov: 22.4
scaffold_26_D_6258	EB	154208	4645
scaffold_26_C_3697	EB	46418	0
>opera_scaffold_20	length: 179086	cov: 75.3
scaffold_50_b_1448	EB	95913	1454
scaffold_50_a_154	EB	83173	0
>opera_scaffold_21	length: 173169	cov: 44.5
scaffold_18_A_334	BE	145603	-39
unplaced_5653	BE	14586	-39
unplaced_7625	BE	12980	0
>opera_scaffold_22	length: 170434	cov: 25.0
scaffold_26_A_122	BE	105216	398
scaffold_26_B_381	BE	65218	0
>opera_scaffold_23	length: 170154	cov: 18.1
scaffold_184_a_109	BE	25300	-33
scaffold_184_b_746	BE	24074	-39
unplaced_4546	BE	15713	-39
unplaced_974_a_353	EB	11948	-39
unplaced_7158	EB	13320	545
scaffold_114_b_1564	EB	45386	211
scaffold_114_a_393	EB	34413	0
>opera_scaffold_24	length: 152374	cov: 26.9
scaffold_62_a_115	BE	80084	-39
scaffold_62_b_406	BE	72290	0
>opera_scaffold_25	length: 149117	cov: 184.1
scaffold_61_b_3904	EB	92352	1843
scaffold_61_a_116	EB	56765	0
>opera_scaffold_26	length: 147386	cov: 22.0
scaffold_63_a_469	BE	76492	2512
scaffold_63_b_4480	BE	70894	0
>opera_scaffold_27	length: 144370	cov: 27.9
scaffold_65_a_365	BE	78081	-39
scaffold_65_b_1851	BE	66289	0
>opera_scaffold_28	length: 144335	cov: 67.5
scaffold_64_a_118	BE	74987	2734
scaffold_64_b_3356	BE	69348	0
>opera_scaffold_29	length: 140531	cov: 33.4
scaffold_76_b_3318	EB	60182	1390
scaffold_76_a_276	EB	63504	238
unplaced_3531	BE	16845	0
>opera_scaffold_30	length: 130591	cov: 71.9
scaffold_72_b_1208	EB	88554	1233
scaffold_72_a_203	EB	42037	0
>opera_scaffold_31	length: 130016	cov: 97.5
scaffold_71_b_2366	EB	65402	2139
scaffold_71_a_387	EB	64614	0
>opera_scaffold_32	length: 129884	cov: 19.9
unplaced_592_b_690	EB	12332	-39
unplaced_592_a_171	EB	10947	-39
scaffold_112_b_3303	EB	51003	-39
unplaced_8919	BE	12049	-39
unplaced_820_a_485	BE	11806	4192
unplaced_820_b_3744	BE	6372	-38
unplaced_220_b_2678	EB	13999	785
unplaced_220_a_375	EB	11376	0
>opera_scaffold_33	length: 128614	cov: 29.9
scaffold_160_b_1570	EB	23669	-39
scaffold_160_a_447	EB	32326	844
unplaced_6276	EB	14053	-39
unplaced_633_b_3817	BE	11895	16
scaffold_84_a_339	BE	46671	0
>opera_scaffold_34	length: 128205	cov: 35.7
scaffold_84_b_4655	EB	66892	-39
scaffold_143_b_2364	EB	37395	585
scaffold_143_a_450	EB	23918	0
>opera_scaffold_35	length: 119952	cov: 2548.1
scaffold_52_b_1992	EB	105085	-39
unplaced_5372	BE	14867	0
>opera_scaffold_36	length: 118252	cov: 65.4
scaffold_82_b_1521	EB	67023	1471
scaffold_82_a_356	EB	51229	0
>opera_scaffold_37	length: 113601	cov: 72.3
scaffold_145_a_307	BE	25686	456
scaffold_145_b_429	BE	36784	1117
scaffold_175_a_255	BE	18997	1127
scaffold_175_b_1174	BE	32134	0
>opera_scaffold_38	length: 108602	cov: 22.2
scaffold_90_b_2270	EB	75175	388
scaffold_90_a_410	EB	33427	0
>opera_scaffold_39	length: 104286	cov: 20.8
scaffold_129_b_2687	EB	29029	296
scaffold_129_a_299	EB	40846	9149
scaffold_506	EB	19971	885
scaffold_281_b_3576	EB	14440	0
>opera_scaffold_40	length: 103042	cov: 65.1
scaffold_93_a_484	BE	63684	4697
scaffold_93_b_5015	BE	39358	0
>opera_scaffold_41	length: 93594	cov: 43.1
unplaced_7298	BE	13215	-38
scaffold_18_B_777	EB	80379	0
>opera_scaffold_42	length: 87550	cov: 14.3
unplaced_1419_b_5490	EB	5568	2006
scaffold_274_b_5516	BE	18211	6217
unplaced_3357	BE	17052	-39
scaffold_307_b_2069	EB	16336	-39
scaffold_307_a_168	EB	14046	-39
unplaced_3949	BE	16337	0
>opera_scaffold_43	length: 87368	cov: 74.3
scaffold_109_a_383	BE	45280	260
scaffold_109_b_269	BE	42088	0
>opera_scaffold_44	length: 84435	cov: 20.2
unplaced_4451	BE	15800	-39
unplaced_377_b_1719	BE	16257	67
unplaced_733_a_361	EB	7891	922
unplaced_993_b_1699	EB	10728	829
unplaced_993_a_495	EB	8726	-39
scaffold_396_b_725	EB	17299	-39
scaffold_396_a_276	EB	7734	0
>opera_scaffold_45	length: 82473	cov: 58.1
unplaced_1181_b_489	BE	10092	-39
unplaced_4940	EB	15288	-39
scaffold_312_a_282	BE	15679	70
scaffold_312_b_1001	BE	15227	18424
scaffold_454_a_228	EB	11911	3964
unplaced_6004	EB	14276	0
>opera_scaffold_46	length: 81773	cov: 20.0
scaffold_86_b_2263	EB	59458	-39
unplaced_1260_b_2149	BE	8838	3919
unplaced_6978	EB	13477	0
>opera_scaffold_47	length: 78222	cov: 121.6
scaffold_121_b_1232	EB	45456	1151
scaffold_121_a_220	EB	32766	0
>opera_scaffold_48	length: 77712	cov: 14.4
unplaced_4778	BE	15473	4632
unplaced_1534_a_197	BE	10979	-39
unplaced_1918	BE	19394	14765
scaffold_112_a_402	EB	31866	0
>opera_scaffold_49	length: 71307	cov: 21.2
scaffold_147_a_281	BE	20808	-39
scaffold_147_b_785	BE	40261	-38
unplaced_701_a_477	EB	10238	0
>opera_scaffold_50	length: 70935	cov: 70.5
scaffold_124_b_4484	EB	37733	3822
scaffold_124_a_419	EB	33202	0
>opera_scaffold_51	length: 70246	cov: 233.3
unplaced_1820	EB	19613	766
scaffold_345_b_2418	EB	15720	2311
scaffold_345_a_457	EB	10444	-39
scaffold_198_b_5348	EB	24469	0
>opera_scaffold_52	length: 68081	cov: 23.7
scaffold_52_a_171	EB	68081	0
>opera_scaffold_53	length: 65745	cov: 18.5
unplaced_4346	EB	15921	1669
unplaced_3976	EB	16311	-39
scaffold_433_b_2883	BE	12428	13501
unplaced_900_a_498	BE	12537	591
unplaced_900_b_444	BE	8548	0
>opera_scaffold_54	length: 64492	cov: 18.6
scaffold_95_a_273	EB	54041	-39
unplaced_1572_a_484	EB	10451	0
>opera_scaffold_55	length: 63326	cov: 67.2
scaffold_140_b_2870	EB	43465	2378
scaffold_140_a_400	EB	19861	0
>opera_scaffold_56	length: 63326	cov: 7627.9
scaffold_95_b_1552	EB	48862	-39
unplaced_428_a_255	EB	14464	0
>opera_scaffold_57	length: 60586	cov: 183.9
unplaced_728_b_3039	BE	10940	844
scaffold_197_a_407	BE	22024	-39
unplaced_193_b_1001	EB	14195	967
unplaced_193_a_444	EB	13427	0
>opera_scaffold_58	length: 59619	cov: 22.3
scaffold_153_b_713	EB	29437	-39
scaffold_153_a_240	EB	30182	0
>opera_scaffold_59	length: 59592	cov: 12.6
unplaced_7362	EB	13174	-39
unplaced_5891	EB	14387	2115
unplaced_5529	BE	14709	-39
unplaced_3151	BE	17322	0
>opera_scaffold_60	length: 54580	cov: 26.5
scaffold_86_a_161	BE	54580	0
>opera_scaffold_61	length: 54124	cov: 65.3
scaffold_158_b_4245	EB	31869	2245
scaffold_158_a_320	EB	22255	0
>opera_scaffold_62	length: 53630	cov: 16.4
unplaced_390_a_311	BE	15080	1718
unplaced_390_b_3641	BE	6636	-39
unplaced_4786	EB	15466	-39
unplaced_3856	BE	16448	0
>opera_scaffold_63	length: 52748	cov: 5771.0
unplaced_4459	EB	15787	3233
unplaced_1647	BE	19989	405
unplaced_3427	BE	16972	0
>opera_scaffold_64	length: 51708	cov: 53.2
unplaced_8204	EB	12558	3680
scaffold_504_b_2145	EB	9488	937
scaffold_504_a_211	EB	7977	841
scaffold_219_b_2259	BE	21685	0
>opera_scaffold_65	length: 51054	cov: 18.9
unplaced_154_b_373	BE	19908	-39
unplaced_6845	EB	13576	9198
unplaced_2973	EB	17570	0
>opera_scaffold_66	length: 48936	cov: 12.2
unplaced_3259	EB	17183	-39
unplaced_352_b_675	BE	17591	-39
unplaced_6146	EB	14162	0
>opera_scaffold_67	length: 48111	cov: 72.9
unplaced_287_b_4320	EB	12968	75
unplaced_287_a_380	EB	9675	-39
scaffold_148_b_5301	BE	25468	0
>opera_scaffold_68	length: 47357	cov: 16.8
unplaced_2326	BE	18606	-39
unplaced_6829	BE	13588	-39
unplaced_5053	BE	15163	0
>opera_scaffold_69	length: 47243	cov: 19.9
unplaced_716_a_257	EB	12203	2829
scaffold_259_a_139	BE	11815	401
scaffold_259_b_1698	BE	23225	0
>opera_scaffold_70	length: 47066	cov: 65.8
scaffold_189_b_1859	EB	28912	1763
scaffold_189_a_109	EB	18154	0
>opera_scaffold_71	length: 47040	cov: 18.3
unplaced_2972	BE	17574	-39
unplaced_43_a_440	BE	17765	3925
unplaced_43_b_5592	BE	11701	0
>opera_scaffold_72	length: 46515	cov: 19.7
scaffold_294_a_438	BE	15354	94
scaffold_294_b_1650	BE	16032	2398
unplaced_362_a_262	EB	15129	0
>opera_scaffold_73	length: 45651	cov: 57.9
scaffold_200_a_203	BE	19911	817
scaffold_200_b_899	BE	25740	0
>opera_scaffold_74	length: 45130	cov: 17.4
unplaced_1797	EB	19654	11715
unplaced_252_a_170	BE	9640	1520
unplaced_252_b_2562	BE	15836	0
>opera_scaffold_75	length: 44727	cov: 10.7
unplaced_7263	BE	13236	1426
unplaced_1419_a_472	BE	8636	1932
unplaced_8567	EB	12295	-39
unplaced_1162_a_497	EB	10560	0
>opera_scaffold_76	length: 44197	cov: 90.7
unplaced_629_b_933	EB	11375	-39
unplaced_5539	EB	14694	-39
unplaced_928_b_3705	EB	8358	1199
unplaced_928_a_297	EB	9770	0
>opera_scaffold_77	length: 42339	cov: 291.3
unplaced_2779	EB	17870	5520
scaffold_198_b_5348	EB	24469	0
>opera_scaffold_78	length: 41862	cov: 5.7
unplaced_6806	BE	13603	-39
scaffold_373_a_280	EB	14946	-39
unplaced_7174	EB	13313	0
>opera_scaffold_79	length: 41571	cov: 16.3
unplaced_8650	BE	12235	-39
unplaced_1702	EB	19872	1632
unplaced_154_a_484	EB	9464	0
>opera_scaffold_80	length: 41497	cov: 265.1
scaffold_198_a_292	BE	17028	1710
scaffold_198_b_5348	BE	24469	0
>opera_scaffold_81	length: 40938	cov: 57.9
unplaced_647_b_3281	BE	7386	-39
scaffold_260_a_317	BE	15587	1627
scaffold_260_b_2657	BE	17965	0
>opera_scaffold_82	length: 40298	cov: 16.9
scaffold_227_b_282	EB	27709	282
scaffold_227_a_395	EB	12589	0
>opera_scaffold_83	length: 39182	cov: 71.3
scaffold_216_a_167	BE	19419	3484
scaffold_216_b_3728	BE	19763	0
>opera_scaffold_84	length: 37659	cov: 12.3
unplaced_2377	EB	18523	-39
unplaced_2042	BE	19136	0
>opera_scaffold_85	length: 37043	cov: 15.7
unplaced_3545	BE	16818	-39
unplaced_519_a_232	BE	8911	2328
unplaced_519_b_4030	BE	11314	0
>opera_scaffold_86	length: 36779	cov: 134.3
unplaced_2388	EB	18502	2051
unplaced_1064_a_252	BE	7614	2180
unplaced_1064_b_3026	BE	10663	0
>opera_scaffold_87	length: 36331	cov: 68.9
unplaced_37_a_239	BE	20090	953
unplaced_37_b_996	BE	16241	0
>opera_scaffold_88	length: 36305	cov: 8392.6
scaffold_387_a_467	BE	9251	3916
scaffold_387_b_4493	BE	12187	1379
unplaced_5372	BE	14867	0
>opera_scaffold_89	length: 36174	cov: 63.2
unplaced_21_a_244	BE	21401	4127
unplaced_21_b_5010	BE	14773	0
>opera_scaffold_90	length: 35812	cov: 7979.2
unplaced_2804	BE	17836	-39
unplaced_428_b_4732	EB	5829	-39
unplaced_8767	BE	12147	0
>opera_scaffold_91	length: 35261	cov: 79.1
scaffold_236_a_237	BE	17741	3855
scaffold_236_b_4548	BE	17520	0
>opera_scaffold_92	length: 35229	cov: 13.7
unplaced_2073	BE	19079	-39
unplaced_4128	EB	16150	0
>opera_scaffold_93	length: 35182	cov: 18.7
unplaced_2791	BE	17849	3726
unplaced_3147	BE	17333	0
>opera_scaffold_94	length: 34644	cov: 8.3
unplaced_4166	BE	16113	-39
unplaced_2369	BE	18531	0
>opera_scaffold_95	length: 34451	cov: 70.4
unplaced_54_a_145	BE	11187	347
unplaced_54_b_408	BE	23264	0
>opera_scaffold_96	length: 34159	cov: 3553.8
unplaced_469_a_177	BE	7708	2076
unplaced_469_b_2183	BE	14863	-39
unplaced_908_b_3685	EB	11588	0
>opera_scaffold_97	length: 34149	cov: 18.8
scaffold_263_a_313	BE	15023	-39
scaffold_263_b_1630	BE	19126	0
>opera_scaffold_98	length: 33907	cov: 53.8
unplaced_4418	BE	15836	1929
unplaced_853_b_4137	EB	7966	3803
unplaced_853_a_268	EB	10105	0
>opera_scaffold_99	length: 33624	cov: 8351.4
unplaced_4067	EB	16207	-39
unplaced_908_b_3685	BE	11588	-39
unplaced_428_b_4732	BE	5829	0
>opera_scaffold_100	length: 33141	cov: 327.8
unplaced_728_a_363	EB	8672	527
scaffold_198_b_5348	EB	24469	0
>opera_scaffold_101	length: 33085	cov: 21.1
scaffold_257_a_422	BE	15324	1390
scaffold_257_b_3318	BE	17761	0
>opera_scaffold_102	length: 32755	cov: 18380.4
unplaced_908_a_265	EB	6703	-39
unplaced_428_a_255	BE	14464	-39
unplaced_908_b_3685	EB	11588	0
>opera_scaffold_103	length: 32387	cov: 19836.4
unplaced_8846	EB	12094	-39
unplaced_428_b_4732	EB	5829	-38
unplaced_428_a_255	EB	14464	0
>opera_scaffold_104	length: 31953	cov: 78.2
unplaced_79_a_226	BE	11309	1182
unplaced_79_b_1247	BE	20644	0
>opera_scaffold_105	length: 31810	cov: 21.3
unplaced_448_a_371	BE	9637	-39
unplaced_448_b_1396	BE	13528	15474
scaffold_365_a_221	EB	8645	0
>opera_scaffold_106	length: 31216	cov: 44.9
unplaced_237_a_390	BE	11424	-39
scaffold_460_b_5441	EB	7555	-39
unplaced_237_b_4128	BE	12237	0
>opera_scaffold_107	length: 31134	cov: 68.8
scaffold_303_a_322	BE	11908	1294
scaffold_303_b_1326	BE	19226	0
>opera_scaffold_108	length: 30801	cov: 72.5
scaffold_148_a_397	BE	30801	0
>opera_scaffold_109	length: 30790	cov: 14.4
unplaced_4188	BE	16090	-39
unplaced_5537	BE	14700	0
>opera_scaffold_110	length: 30161	cov: 15.7
unplaced_733_b_3025	BE	11715	2640
unplaced_2417	EB	18446	0
>opera_scaffold_111	length: 30002	cov: 16162.8
unplaced_4716	BE	15538	-39
unplaced_428_a_255	BE	14464	0
>opera_scaffold_112	length: 29945	cov: 13.3
unplaced_137_a_241	BE	13250	1924
unplaced_137_b_770	BE	16695	0
>opera_scaffold_113	length: 29752	cov: 17.1
unplaced_4536	BE	15718	2970
scaffold_318_b_3330	BE	14034	0
>opera_scaffold_114	length: 29515	cov: 10264.0
unplaced_270_a_366	BE	14648	2424
unplaced_5372	BE	14867	0
>opera_scaffold_115	length: 28823	cov: 72.8
unplaced_83_a_112	BE	19269	3866
unplaced_83_b_4307	BE	9554	0
>opera_scaffold_116	length: 28577	cov: 18.8
unplaced_69_a_298	BE	10403	3367
unplaced_69_b_5006	BE	18174	0
>opera_scaffold_117	length: 28429	cov: 15.9
scaffold_318_a_381	BE	13715	4559
unplaced_5523	BE	14714	0
>opera_scaffold_118	length: 28382	cov: 41.3
scaffold_337_a_490	BE	11851	439
scaffold_337_b_1416	BE	16531	0
>opera_scaffold_119	length: 28349	cov: 24.2
unplaced_416_a_294	EB	10793	-39
unplaced_2980	BE	17556	0
>opera_scaffold_120	length: 28253	cov: 70.5
unplaced_70_a_356	BE	12709	4459
unplaced_70_b_5188	BE	15544	0
>opera_scaffold_121	length: 27737	cov: 10957.1
unplaced_7779	EB	12870	-39
unplaced_5372	EB	14867	0
>opera_scaffold_122	length: 27285	cov: 42.6
scaffold_309_a_494	BE	9527	4089
scaffold_309_b_4413	BE	17758	0
>opera_scaffold_123	length: 26928	cov: 8.6
unplaced_3944	EB	16346	-39
unplaced_788_b_1708	BE	10582	0
>opera_scaffold_124	length: 26647	cov: 13.1
scaffold_625	BE	13759	-39
unplaced_7749	EB	12888	0
>opera_scaffold_125	length: 25649	cov: 16.1
unplaced_212_a_324	BE	14883	1170
unplaced_212_b_2755	BE	10766	0
>opera_scaffold_126	length: 25412	cov: 17.7
unplaced_207_b_3130	BE	13413	-39
scaffold_407_b_810	EB	11999	0
>opera_scaffold_127	length: 24737	cov: 58.9
scaffold_354_a_309	BE	16057	3231
scaffold_354_b_3583	BE	8680	0
>opera_scaffold_128	length: 24469	cov: 402.3
scaffold_198_b_5348	BE	24469	0
>opera_scaffold_129	length: 24391	cov: 22.0
unplaced_1385_b_4355	EB	6984	2124
unplaced_1385_a_260	EB	8887	2574
scaffold_433_a_365	EB	8520	0
>opera_scaffold_130	length: 24315	cov: 9.8
unplaced_5498	BE	14739	-39
unplaced_1162_b_290	EB	9576	0
>opera_scaffold_131	length: 24217	cov: 64.1
unplaced_260_a_201	BE	10846	3046
unplaced_260_b_3640	BE	13371	0
>opera_scaffold_132	length: 22562	cov: 7.0
scaffold_478_a_237	BE	12385	-39
unplaced_1181_a_306	EB	10177	0
>opera_scaffold_133	length: 22475	cov: 18.1
unplaced_1366_b_4967	EB	4974	-39
unplaced_3019	BE	17501	0
>opera_scaffold_134	length: 22307	cov: 369.4
scaffold_197_b_2583	BE	22307	0
>opera_scaffold_135	length: 22208	cov: 23.1
scaffold_304_a_139	BE	11776	-38
scaffold_454_b_284	EB	10432	0
>opera_scaffold_136	length: 21981	cov: 165.7
unplaced_629_a_217	BE	11318	2029
unplaced_1064_b_3026	BE	10663	0
>opera_scaffold_137	length: 21867	cov: 13.9
unplaced_506_a_440	BE	9970	-39
unplaced_776_a_421	BE	11897	0
>opera_scaffold_138	length: 21657	cov: 7.0
unplaced_631_a_133	BE	11076	2349
unplaced_631_b_2129	BE	10581	0
>opera_scaffold_139	length: 21157	cov: 65.9
scaffold_422_a_479	BE	12987	2699
scaffold_422_b_2844	BE	8170	0
>opera_scaffold_140	length: 21013	cov: 9.2
unplaced_6171	BE	14140	-39
unplaced_1485_a_108	EB	6873	0
>opera_scaffold_141	length: 20601	cov: 12.3
unplaced_48_b_1339	BE	20601	0
>opera_scaffold_142	length: 20048	cov: 171.4
unplaced_1372_a_130	BE	8333	516
unplaced_1372_b_506	BE	11715	0
>opera_scaffold_143	length: 19995	cov: 1.4
unplaced_1646	BE	19995	0
>opera_scaffold_144	length: 19946	cov: 57.6
unplaced_880_a_243	BE	8348	-39
unplaced_880_b_2183	BE	11598	0
>opera_scaffold_145	length: 19933	cov: 40.9
scaffold_304_b_914	BE	19933	0
>opera_scaffold_146	length: 19866	cov: 5.6
unplaced_1705	BE	19866	0
>opera_scaffold_147	length: 19810	cov: 479.0
unplaced_1726	BE	19810	0
>opera_scaffold_148	length: 19699	cov: 81.3
unplaced_437_a_359	BE	11807	4643
unplaced_437_b_5040	BE	7892	0
>opera_scaffold_149	length: 19670	cov: 1.2
unplaced_1790	BE	19670	0
>opera_scaffold_150	length: 19644	cov: 4.3
unplaced_1801	BE	19644	0
>opera_scaffold_151	length: 19550	cov: 44.1
unplaced_1843	BE	19550	0
>opera_scaffold_152	length: 19550	cov: 62.3
unplaced_643_a_367	BE	13367	3191
unplaced_643_b_3720	BE	6183	0
>opera_scaffold_153	length: 19498	cov: 63.7
unplaced_584_a_454	BE	13016	-39
unplaced_584_b_3953	BE	6482	0
>opera_scaffold_154	length: 19371	cov: 1.5
unplaced_1925	BE	19371	0
>opera_scaffold_155	length: 19285	cov: 10.3
scaffold_461_a_112	BE	11182	2304
unplaced_1139_b_1264	BE	8103	0
>opera_scaffold_156	length: 19266	cov: 25.8
unplaced_1972	BE	19266	0
>opera_scaffold_157	length: 19166	cov: 5.9
unplaced_2027	BE	19166	0
>opera_scaffold_158	length: 19134	cov: 170.0
unplaced_2043	BE	19134	0
>opera_scaffold_159	length: 19109	cov: 11.5
unplaced_2055	BE	19109	0
>opera_scaffold_160	length: 19061	cov: 67.1
unplaced_2084	BE	19061	0
>opera_scaffold_161	length: 18939	cov: 20.3
unplaced_2147	BE	18939	0
>opera_scaffold_162	length: 18906	cov: 82.2
scaffold_421_a_418	BE	11518	3353
scaffold_421_b_5231	BE	7388	0
>opera_scaffold_163	length: 18892	cov: 2.7
unplaced_2171	BE	18892	0
>opera_scaffold_164	length: 18885	cov: 7.5
unplaced_2173	BE	18885	0
>opera_scaffold_165	length: 18864	cov: 6.3
unplaced_2182	BE	18864	0
>opera_scaffold_166	length: 18863	cov: 15.0
unplaced_2184	BE	18863	0
>opera_scaffold_167	length: 18819	cov: 61.0
unplaced_2209	BE	18819	0
>opera_scaffold_168	length: 18722	cov: 29.0
scaffold_219_a_137	BE	18722	0
>opera_scaffold_169	length: 18676	cov: 2.0
unplaced_2288	BE	18676	0
>opera_scaffold_170	length: 18670	cov: 4.0
unplaced_2291	BE	18670	0
>opera_scaffold_171	length: 18618	cov: 15.9
unplaced_2322	BE	18618	0
>opera_scaffold_172	length: 18553	cov: 50.5
unplaced_774_a_403	BE	8965	3496
unplaced_774_b_3781	BE	9588	0
>opera_scaffold_173	length: 18460	cov: 3.5
unplaced_2405	BE	18460	0
>opera_scaffold_174	length: 18453	cov: 62.8
unplaced_861_a_190	BE	9967	3217
unplaced_861_b_3874	BE	8486	0
>opera_scaffold_175	length: 18430	cov: 13.3
unplaced_2424	BE	18430	0
>opera_scaffold_176	length: 18397	cov: 4.9
unplaced_2443	BE	18397	0
>opera_scaffold_177	length: 18192	cov: 36.4
unplaced_2555	BE	18192	0
>opera_scaffold_178	length: 18147	cov: 8.6
scaffold_370_b_2835	BE	9692	117
unplaced_932_a_498	EB	8455	0
>opera_scaffold_179	length: 18080	cov: 64.4
unplaced_2624	BE	18080	0
>opera_scaffold_180	length: 18077	cov: 36.5
unplaced_2632	BE	18077	0
>opera_scaffold_181	length: 18045	cov: 63.2
unplaced_2656	BE	18045	0
>opera_scaffold_182	length: 18007	cov: 1.8
unplaced_2685	BE	18007	0
>opera_scaffold_183	length: 17977	cov: 15.2
unplaced_2702	BE	17977	0
>opera_scaffold_184	length: 17891	cov: 19.9
unplaced_2769	BE	17891	0
>opera_scaffold_185	length: 17851	cov: 10.5
unplaced_2789	BE	17851	0
>opera_scaffold_186	length: 17842	cov: 12.2
unplaced_1251_a_317	BE	8149	1078
unplaced_1251_b_2687	BE	9693	0
>opera_scaffold_187	length: 17819	cov: 17.3
unplaced_2820	BE	17819	0
>opera_scaffold_188	length: 17809	cov: 5.2
unplaced_2830	BE	17809	0
>opera_scaffold_189	length: 17798	cov: 8.8
unplaced_2834	BE	17798	0
>opera_scaffold_190	length: 17713	cov: 4.8
unplaced_2877	BE	17713	0
>opera_scaffold_191	length: 17696	cov: 0.2
unplaced_2891	BE	17696	0
>opera_scaffold_192	length: 17574	cov: 79.6
unplaced_2971	BE	17574	0
>opera_scaffold_193	length: 17528	cov: 2.1
unplaced_3002	BE	17528	0
>opera_scaffold_194	length: 17497	cov: 54.4
unplaced_3022	BE	17497	0
>opera_scaffold_195	length: 17488	cov: 2.7
unplaced_3032	BE	17488	0
>opera_scaffold_196	length: 17463	cov: 18.3
unplaced_3046	BE	17463	0
>opera_scaffold_197	length: 17441	cov: 2.7
unplaced_3058	BE	17441	0
>opera_scaffold_198	length: 17418	cov: 32.1
unplaced_3079	BE	17418	0
>opera_scaffold_199	length: 17352	cov: 29.6
unplaced_3128	BE	17352	0
>opera_scaffold_200	length: 17258	cov: 4.2
unplaced_3192	BE	17258	0
>opera_scaffold_201	length: 17253	cov: 23.8
unplaced_3198	BE	17253	0
>opera_scaffold_202	length: 17199	cov: 17.5
unplaced_3243	BE	17199	0
>opera_scaffold_203	length: 17154	cov: 2.3
unplaced_3279	BE	17154	0
>opera_scaffold_204	length: 17085	cov: 1.1
unplaced_3330	BE	17085	0
>opera_scaffold_205	length: 17073	cov: 39.0
scaffold_315_a_229	BE	17073	0
>opera_scaffold_206	length: 17045	cov: 0.0
unplaced_3366	BE	17045	0
>opera_scaffold_207	length: 17043	cov: 1455.3
unplaced_3368	BE	17043	0
>opera_scaffold_208	length: 17038	cov: 8.0
scaffold_349_b_1178	BE	17038	0
>opera_scaffold_209	length: 17026	cov: 0.6
unplaced_3389	BE	17026	0
>opera_scaffold_210	length: 16972	cov: 17728.3
unplaced_3427	BE	16972	0
>opera_scaffold_211	length: 16938	cov: 0.4
unplaced_3456	BE	16938	0
>opera_scaffold_212	length: 16886	cov: 2.4
unplaced_3490	BE	16886	0
>opera_scaffold_213	length: 16868	cov: 0.0
unplaced_3509	BE	16868	0
>opera_scaffold_214	length: 16706	cov: 3.2
unplaced_3656	BE	16706	0
>opera_scaffold_215	length: 16608	cov: 590.9
unplaced_3728	BE	16608	0
>opera_scaffold_216	length: 16595	cov: 425.1
unplaced_3738	BE	16595	0
>opera_scaffold_217	length: 16588	cov: 1625.9
unplaced_3745	BE	16588	0
>opera_scaffold_218	length: 16378	cov: 8.1
unplaced_3922	BE	16378	0
>opera_scaffold_219	length: 16213	cov: 31.8
unplaced_4062	BE	16213	0
>opera_scaffold_220	length: 16181	cov: 2.6
unplaced_4092	BE	16181	0
>opera_scaffold_221	length: 16113	cov: 9.0
unplaced_4167	BE	16113	0
>opera_scaffold_222	length: 16090	cov: 11.8
unplaced_4189	BE	16090	0
>opera_scaffold_223	length: 16066	cov: 78.4
unplaced_1490_a_360	BE	8211	3469
unplaced_1490_b_3621	BE	7855	0
>opera_scaffold_224	length: 16042	cov: 26.5
unplaced_1130_a_126	BE	6908	5654
unplaced_1130_b_5275	BE	9134	0
>opera_scaffold_225	length: 16025	cov: 74.4
unplaced_1382_a_313	BE	7743	3385
unplaced_1382_b_4108	BE	8282	0
>opera_scaffold_226	length: 16018	cov: 8.6
scaffold_281_a_370	BE	16018	0
>opera_scaffold_227	length: 15993	cov: 3.4
unplaced_4281	BE	15993	0
>opera_scaffold_228	length: 15981	cov: 294.5
unplaced_4293	BE	15981	0
>opera_scaffold_229	length: 15938	cov: 6.1
scaffold_374_a_386	BE	15938	0
>opera_scaffold_230	length: 15928	cov: 1.7
unplaced_4339	BE	15928	0
>opera_scaffold_231	length: 15864	cov: 2.5
unplaced_4388	BE	15864	0
>opera_scaffold_232	length: 15863	cov: 0.3
unplaced_4389	BE	15863	0
>opera_scaffold_233	length: 15851	cov: 23731.3
unplaced_4400	BE	15851	0
>opera_scaffold_234	length: 15788	cov: 48.0
unplaced_1180_a_461	BE	8783	2954
unplaced_1180_b_4660	BE	7005	0
>opera_scaffold_235	length: 15760	cov: 1.8
unplaced_4491	BE	15760	0
>opera_scaffold_236	length: 15659	cov: 32.6
unplaced_4595	BE	15659	0
>opera_scaffold_237	length: 15528	cov: 15.6
unplaced_4724	BE	15528	0
>opera_scaffold_238	length: 15515	cov: 0.6
unplaced_4746	BE	15515	0
>opera_scaffold_239	length: 15511	cov: 12.8
unplaced_4747	BE	15511	0
>opera_scaffold_240	length: 15481	cov: 7.5
unplaced_143_b_1138	BE	15481	0
>opera_scaffold_241	length: 15467	cov: 8.8
unplaced_4784	BE	15467	0
>opera_scaffold_242	length: 15418	cov: 249.4
unplaced_4835	BE	15418	0
>opera_scaffold_243	length: 15408	cov: 1397.1
unplaced_4844	BE	15408	0
>opera_scaffold_244	length: 15399	cov: 14.4
unplaced_4850	BE	15399	0
>opera_scaffold_245	length: 15378	cov: 20.6
unplaced_4863	BE	15378	0
>opera_scaffold_246	length: 15362	cov: 7.6
unplaced_4872	BE	15362	0
>opera_scaffold_247	length: 15346	cov: 1.8
unplaced_4886	BE	15346	0
>opera_scaffold_248	length: 15284	cov: 3.0
unplaced_4944	BE	15284	0
>opera_scaffold_249	length: 15275	cov: 11.2
unplaced_4950	BE	15275	0
>opera_scaffold_250	length: 15152	cov: 6.6
unplaced_5064	BE	15152	0
>opera_scaffold_251	length: 15150	cov: 2.8
unplaced_5067	BE	15150	0
>opera_scaffold_252	length: 15057	cov: 71.3
unplaced_1167_b_5656	EB	7750	5444
unplaced_1167_a_348	EB	7307	0
>opera_scaffold_253	length: 15056	cov: 18.5
unplaced_5157	BE	15056	0
>opera_scaffold_254	length: 15047	cov: 16.1
scaffold_439_b_1086	BE	15047	0
>opera_scaffold_255	length: 14984	cov: 8.1
unplaced_5231	BE	14984	0
>opera_scaffold_256	length: 14928	cov: 7.5
unplaced_5289	BE	14928	0
>opera_scaffold_257	length: 14913	cov: 1.1
unplaced_5311	BE	14913	0
>opera_scaffold_258	length: 14867	cov: 20352.0
unplaced_5372	BE	14867	0
>opera_scaffold_259	length: 14780	cov: 1344.7
unplaced_5457	BE	14780	0
>opera_scaffold_260	length: 14769	cov: 64.2
unplaced_5469	BE	14769	0
>opera_scaffold_261	length: 14752	cov: 6.5
unplaced_5481	BE	14752	0
>opera_scaffold_262	length: 14661	cov: 0.4
unplaced_5570	BE	14661	0
>opera_scaffold_263	length: 14493	cov: 74.5
unplaced_5753	BE	14493	0
>opera_scaffold_264	length: 14464	cov: 33298.2
unplaced_428_a_255	BE	14464	0
>opera_scaffold_265	length: 14435	cov: 0.8
unplaced_5828	BE	14435	0
>opera_scaffold_266	length: 14402	cov: 3.9
unplaced_5874	BE	14402	0
>opera_scaffold_267	length: 14383	cov: 0.7
unplaced_5898	BE	14383	0
>opera_scaffold_268	length: 14380	cov: 232.6
scaffold_204_b_5689	BE	14380	0
>opera_scaffold_269	length: 14374	cov: 3.5
unplaced_5905	BE	14374	0
>opera_scaffold_270	length: 14248	cov: 4.7
unplaced_6040	BE	14248	0
>opera_scaffold_271	length: 14230	cov: 0.0
unplaced_6059	BE	14230	0
>opera_scaffold_272	length: 14167	cov: 34.5
unplaced_6140	BE	14167	0
>opera_scaffold_273	length: 14052	cov: 19.4
unplaced_416_b_258	BE	14052	0
>opera_scaffold_274	length: 14045	cov: 2.6
unplaced_6287	BE	14045	0
>opera_scaffold_275	length: 14041	cov: 3.2
unplaced_6290	BE	14041	0
>opera_scaffold_276	length: 14028	cov: 3.9
unplaced_6301	BE	14028	0
>opera_scaffold_277	length: 13983	cov: 77.3
unplaced_6339	BE	13983	0
>opera_scaffold_278	length: 13872	cov: 2.8
unplaced_143_a_245	BE	13872	0
>opera_scaffold_279	length: 13845	cov: 5.5
unplaced_6513	BE	13845	0
>opera_scaffold_280	length: 13840	cov: 12.8
unplaced_6519	BE	13840	0
>opera_scaffold_281	length: 13759	cov: 13.1
scaffold_432_a_217	BE	13759	0
>opera_scaffold_282	length: 13753	cov: 2.5
unplaced_6622	BE	13753	0
>opera_scaffold_283	length: 13659	cov: 2.8
unplaced_6733	BE	13659	0
>opera_scaffold_284	length: 13586	cov: 2.3
unplaced_6831	BE	13586	0
>opera_scaffold_285	length: 13492	cov: 25.4
scaffold_342_b_4908	BE	13492	0
>opera_scaffold_286	length: 13440	cov: 13.6
unplaced_7023	BE	13440	0
>opera_scaffold_287	length: 13427	cov: 281.7
unplaced_193_a_444	BE	13427	0
>opera_scaffold_288	length: 13425	cov: 6.0
unplaced_698_a_440	BE	13425	0
>opera_scaffold_289	length: 13412	cov: 2.1
unplaced_7050	BE	13412	0
>opera_scaffold_290	length: 13390	cov: 1.0
unplaced_7081	BE	13390	0
>opera_scaffold_291	length: 13369	cov: 43.8
unplaced_7102	BE	13369	0
>opera_scaffold_292	length: 13301	cov: 2.2
unplaced_7191	BE	13301	0
>opera_scaffold_293	length: 13258	cov: 9.0
scaffold_365_b_5776	BE	13258	0
>opera_scaffold_294	length: 13239	cov: 34.3
unplaced_7261	BE	13239	0
>opera_scaffold_295	length: 13217	cov: 0.2
unplaced_7296	BE	13217	0
>opera_scaffold_296	length: 13206	cov: 0.0
unplaced_7317	BE	13206	0
>opera_scaffold_297	length: 13193	cov: 261.3
unplaced_7335	BE	13193	0
>opera_scaffold_298	length: 13176	cov: 1.4
unplaced_7360	BE	13176	0
>opera_scaffold_299	length: 13098	cov: 4.7
unplaced_7452	BE	13098	0
>opera_scaffold_300	length: 13040	cov: 0.8
unplaced_7543	BE	13040	0
>opera_scaffold_301	length: 12971	cov: 7.4
unplaced_7635	BE	12971	0
>opera_scaffold_302	length: 12966	cov: 0.0
unplaced_7645	BE	12966	0
>opera_scaffold_303	length: 12958	cov: 6.9
unplaced_7659	BE	12958	0
>opera_scaffold_304	length: 12917	cov: 1.0
unplaced_7710	BE	12917	0
>opera_scaffold_305	length: 12899	cov: 5.8
unplaced_7733	BE	12899	0
>opera_scaffold_306	length: 12891	cov: 3.7
unplaced_7743	BE	12891	0
>opera_scaffold_307	length: 12890	cov: 1.3
scaffold_451_a_306	BE	12890	0
>opera_scaffold_308	length: 12853	cov: 1.3
unplaced_7806	BE	12853	0
>opera_scaffold_309	length: 12845	cov: 48.1
scaffold_487_b_823	BE	12845	0
>opera_scaffold_310	length: 12795	cov: 2.7
unplaced_7889	BE	12795	0
>opera_scaffold_311	length: 12777	cov: 1.4
unplaced_48_a_367	BE	12777	0
>opera_scaffold_312	length: 12709	cov: 59.9
unplaced_8007	BE	12709	0
>opera_scaffold_313	length: 12680	cov: 1.6
unplaced_8041	BE	12680	0
>opera_scaffold_314	length: 12663	cov: 13.9
scaffold_459_a_141	BE	12663	0
>opera_scaffold_315	length: 12662	cov: 7.6
unplaced_951_b_977	BE	12662	0
>opera_scaffold_316	length: 12662	cov: 20.1
unplaced_8068	BE	12662	0
>opera_scaffold_317	length: 12632	cov: 1.2
unplaced_8100	BE	12632	0
>opera_scaffold_318	length: 12496	cov: 0.6
unplaced_8286	BE	12496	0
>opera_scaffold_319	length: 12466	cov: 0.8
unplaced_8335	BE	12466	0
>opera_scaffold_320	length: 12416	cov: 8.8
scaffold_427_a_247	BE	12416	0
>opera_scaffold_321	length: 12411	cov: 56.6
unplaced_647_a_452	BE	12411	0
>opera_scaffold_322	length: 12382	cov: 2.9
unplaced_8444	BE	12382	0
>opera_scaffold_323	length: 12381	cov: 2.5
unplaced_8445	BE	12381	0
>opera_scaffold_324	length: 12371	cov: 0.2
unplaced_8458	BE	12371	0
>opera_scaffold_325	length: 12272	cov: 12.7
unplaced_625_b_1271	BE	12272	0
>opera_scaffold_326	length: 12240	cov: 6.0
unplaced_8641	BE	12240	0
>opera_scaffold_327	length: 12239	cov: 7.1
unplaced_8644	BE	12239	0
>opera_scaffold_328	length: 12220	cov: 0.5
unplaced_8672	BE	12220	0
>opera_scaffold_329	length: 12171	cov: 1.6
scaffold_407_a_455	BE	12171	0
>opera_scaffold_330	length: 12147	cov: 10182.1
unplaced_8767	BE	12147	0
>opera_scaffold_331	length: 12146	cov: 0.5
unplaced_8769	BE	12146	0
>opera_scaffold_332	length: 12145	cov: 3.8
unplaced_8775	BE	12145	0
>opera_scaffold_333	length: 12085	cov: 8.5
unplaced_790_a_333	BE	12085	0
>opera_scaffold_334	length: 12066	cov: 58.5
unplaced_8892	BE	12066	0
>opera_scaffold_335	length: 12043	cov: 3.0
unplaced_8926	EB	12043	0
>opera_scaffold_336	length: 11921	cov: 3.1
scaffold_445_a_324	BE	11921	0
>opera_scaffold_337	length: 11725	cov: 31.4
unplaced_207_a_448	BE	11725	0
>opera_scaffold_338	length: 11588	cov: 10369.4
unplaced_908_b_3685	BE	11588	0
>opera_scaffold_339	length: 11566	cov: 0.0
unplaced_1591_b_337	BE	11566	0
>opera_scaffold_340	length: 11383	cov: 42.7
unplaced_372_a_329	BE	11383	0
>opera_scaffold_341	length: 11380	cov: 10.1
unplaced_1200_b_2628	BE	11380	0
>opera_scaffold_342	length: 11338	cov: 0.6
scaffold_373_b_748	BE	11338	0
>opera_scaffold_343	length: 11330	cov: 8.0
unplaced_1139_a_408	BE	11330	0
>opera_scaffold_344	length: 11145	cov: 19.7
scaffold_437_a_468	BE	11145	0
>opera_scaffold_345	length: 11119	cov: 5.1
unplaced_446_a_414	BE	11119	0
>opera_scaffold_346	length: 11097	cov: 2.4
scaffold_274_a_425	BE	11097	0
>opera_scaffold_347	length: 11080	cov: 14.6
unplaced_878_a_156	BE	11080	0
>opera_scaffold_348	length: 11005	cov: 2.0
unplaced_1432_b_2162	BE	11005	0
>opera_scaffold_349	length: 10706	cov: 4.2
scaffold_315_b_3903	BE	10706	0
>opera_scaffold_350	length: 10670	cov: 0.8
unplaced_562_b_4725	BE	10670	0
>opera_scaffold_351	length: 10663	cov: 273.4
unplaced_1064_b_3026	BE	10663	0
>opera_scaffold_352	length: 10646	cov: 7.3
unplaced_1632_a_180	BE	10646	0
>opera_scaffold_353	length: 10563	cov: 22.3
scaffold_342_a_371	BE	10563	0
>opera_scaffold_354	length: 10386	cov: 8.5
unplaced_726_b_4496	BE	10386	0
>opera_scaffold_355	length: 10288	cov: 7.7
scaffold_349_a_353	BE	10288	0
>opera_scaffold_356	length: 10225	cov: 14.1
unplaced_1366_a_337	BE	10225	0
>opera_scaffold_357	length: 10116	cov: 8.8
scaffold_427_b_1743	BE	10116	0
>opera_scaffold_358	length: 10061	cov: 1.5
unplaced_1360_b_1322	BE	10061	0
>opera_scaffold_359	length: 10016	cov: 4.5
scaffold_374_b_840	BE	10016	0
>opera_scaffold_360	length: 10000	cov: 0.3
unplaced_788_a_373	BE	10000	0
>opera_scaffold_361	length: 9957	cov: 16.1
unplaced_1061_b_3740	BE	9957	0
>opera_scaffold_362	length: 9906	cov: 9.7
unplaced_1260_a_127	BE	9906	0
>opera_scaffold_363	length: 9873	cov: 535.0
unplaced_1353_a_320	BE	9873	0
>opera_scaffold_364	length: 9833	cov: 24.1
unplaced_1232_a_384	BE	9833	0
>opera_scaffold_365	length: 9747	cov: 6.1
unplaced_625_a_405	BE	9747	0
>opera_scaffold_366	length: 9715	cov: 4.9
unplaced_1232_b_922	BE	9715	0
>opera_scaffold_367	length: 9667	cov: 10.3
unplaced_372_b_4473	BE	9667	0
>opera_scaffold_368	length: 9439	cov: 12.0
unplaced_932_b_3525	BE	9439	0
>opera_scaffold_369	length: 9313	cov: 6.1
unplaced_701_b_3043	BE	9313	0
>opera_scaffold_370	length: 9262	cov: 5.6
unplaced_1144_a_151	BE	9262	0
>opera_scaffold_371	length: 8903	cov: 4.7
scaffold_483_b_3584	BE	8903	0
>opera_scaffold_372	length: 8824	cov: 4.6
unplaced_1144_b_3095	BE	8824	0
>opera_scaffold_373	length: 8774	cov: 18.0
unplaced_506_b_5215	BE	8774	0
>opera_scaffold_374	length: 8703	cov: 52.6
scaffold_460_a_362	BE	8703	0
>opera_scaffold_375	length: 8680	cov: 7.0
unplaced_1157_a_261	BE	8680	0
>opera_scaffold_376	length: 8665	cov: 17.2
scaffold_483_a_161	BE	8665	0
>opera_scaffold_377	length: 8614	cov: 11.7
scaffold_432_b_1807	BE	8614	0
>opera_scaffold_378	length: 8584	cov: 2.2
scaffold_437_b_3805	BE	8584	0
>opera_scaffold_379	length: 8531	cov: 6.3
unplaced_1485_b_4807	BE	8531	0
>opera_scaffold_380	length: 8524	cov: 5.4
unplaced_1360_a_487	BE	8524	0
>opera_scaffold_381	length: 8346	cov: 19.6
unplaced_951_a_167	BE	8346	0
>opera_scaffold_382	length: 8323	cov: 1.9
scaffold_459_b_1318	BE	8323	0
>opera_scaffold_383	length: 8313	cov: 3.1
unplaced_562_a_376	BE	8313	0
>opera_scaffold_384	length: 8295	cov: 1.3
unplaced_1299_a_496	BE	8295	0
>opera_scaffold_385	length: 8265	cov: 0.6
unplaced_790_b_2019	BE	8265	0
>opera_scaffold_386	length: 8150	cov: 12.9
scaffold_451_b_1862	BE	8150	0
>opera_scaffold_387	length: 8116	cov: 3.4
unplaced_270_b_4613	BE	8116	0
>opera_scaffold_388	length: 8089	cov: 8.4
unplaced_1448_b_5743	BE	8089	0
>opera_scaffold_389	length: 8041	cov: 23.3
scaffold_465_a_468	BE	8041	0
>opera_scaffold_390	length: 8039	cov: 1.9
scaffold_439_a_112	BE	8039	0
>opera_scaffold_391	length: 7888	cov: 22.7
scaffold_461_b_3073	BE	7888	0
>opera_scaffold_392	length: 7882	cov: 1.4
unplaced_352_a_116	BE	7882	0
>opera_scaffold_393	length: 7842	cov: 0.0
unplaced_1591_a_187	BE	7842	0
>opera_scaffold_394	length: 7813	cov: 4.2
unplaced_776_b_2571	BE	7813	0
>opera_scaffold_395	length: 7810	cov: 1.4
unplaced_377_a_159	BE	7810	0
>opera_scaffold_396	length: 7697	cov: 5.5
unplaced_633_a_315	BE	7697	0
>opera_scaffold_397	length: 7696	cov: 6.8
unplaced_446_b_5661	BE	7696	0
>opera_scaffold_398	length: 7536	cov: 2.7
unplaced_726_a_483	BE	7536	0
>opera_scaffold_399	length: 7460	cov: 20.0
scaffold_465_b_5794	BE	7460	0
>opera_scaffold_400	length: 7206	cov: 0.4
unplaced_1061_a_457	BE	7206	0
>opera_scaffold_401	length: 6981	cov: 12.6
scaffold_445_b_4299	BE	6981	0
>opera_scaffold_402	length: 6901	cov: 1.3
unplaced_1432_a_244	BE	6901	0
>opera_scaffold_403	length: 6894	cov: 10.5
unplaced_1200_a_204	BE	6894	0
>opera_scaffold_404	length: 6877	cov: 11.8
scaffold_478_b_1881	BE	6877	0
>opera_scaffold_405	length: 6715	cov: 10.0
scaffold_487_a_444	BE	6715	0
>opera_scaffold_406	length: 6305	cov: 3.8
unplaced_1157_b_5928	BE	6305	0
>opera_scaffold_407	length: 6213	cov: 6.1
unplaced_1572_b_2546	BE	6213	0
>opera_scaffold_408	length: 6043	cov: 9.2
unplaced_878_b_5196	BE	6043	0
>opera_scaffold_409	length: 5829	cov: 27356.3
unplaced_428_b_4732	BE	5829	0
>opera_scaffold_410	length: 5816	cov: 7.4
unplaced_1448_a_436	BE	5816	0
>opera_scaffold_411	length: 5787	cov: 406.6
unplaced_1353_b_4607	BE	5787	0
>opera_scaffold_412	length: 5756	cov: 11.9
unplaced_1299_b_6000	BE	5756	0
>opera_scaffold_413	length: 5284	cov: 2.5
unplaced_362_b_5390	BE	5284	0
>opera_scaffold_414	length: 5028	cov: 0.2
unplaced_698_b_4236	BE	5028	0
>opera_scaffold_415	length: 3889	cov: 4.6
unplaced_1632_b_5135	BE	3889	0
>opera_scaffold_416	length: 3778	cov: 5.0
unplaced_974_b_5801	BE	3778	0
>opera_scaffold_417	length: 3439	cov: 0.1
unplaced_1534_b_5488	BE	3439	0

## Sheet: Supplementary Table 5
The result of using BESST to scaffold sub-scaffolds
##agp-version 2.0
#lw-scaffolder output
scaffold_1_uid_1526087585	1	46671	1	W	scaffold_84_a_339	1	46671	+
scaffold_1_uid_1526087585	46672	51634	2	N	4963	scaffold	yes	paired-ends
scaffold_1_uid_1526087585	51635	118526	3	W	scaffold_84_b_4655	1	66892	+
scaffold_1_uid_1526087585	118527	118527	4	N	1	scaffold	yes	paired-ends
scaffold_1_uid_1526087585	118528	144219	5	W	scaffold_204_a_145	1	25692	-
scaffold_1_uid_1526087585	144220	146764	6	N	2545	scaffold	yes	paired-ends
scaffold_1_uid_1526087585	146765	242146	7	W	scaffold_43_a_133	1	95382	+
scaffold_1_uid_1526087585	242147	245426	8	N	3280	scaffold	yes	paired-ends
scaffold_1_uid_1526087585	245427	338986	9	W	scaffold_43_b_4949	1	93560	+
scaffold_1_uid_1526087585	338987	338987	10	N	1	scaffold	yes	paired-ends
scaffold_1_uid_1526087585	338988	352307	11	W	unplaced_7158	1	13320	+
scaffold_1_uid_1526087585	352308	352308	12	N	1	scaffold	yes	paired-ends
scaffold_1_uid_1526087585	352309	364256	13	W	unplaced_974_a_353	1	11948	+
scaffold_1_uid_1526087585	364257	364257	14	N	1	scaffold	yes	paired-ends
scaffold_1_uid_1526087585	364258	379970	15	W	unplaced_4546	1	15713	-
scaffold_1_uid_1526087585	379971	379971	16	N	1	scaffold	yes	paired-ends
scaffold_1_uid_1526087585	379972	404045	17	W	scaffold_184_b_746	1	24074	-
scaffold_1_uid_1526087585	404046	404843	18	N	798	scaffold	yes	paired-ends
scaffold_1_uid_1526087585	404844	430143	19	W	scaffold_184_a_109	1	25300	-
scaffold_1_uid_1526087585	430144	430144	20	N	1	scaffold	yes	paired-ends
scaffold_1_uid_1526087585	430145	443124	21	W	unplaced_7625	1	12980	-
scaffold_1_uid_1526087585	443125	443365	22	N	241	scaffold	yes	paired-ends
scaffold_1_uid_1526087585	443366	457951	23	W	unplaced_5653	1	14586	-
scaffold_2_uid_1526087585	1	9576	1	W	unplaced_1162_b_290	1	9576	-
scaffold_2_uid_1526087585	9577	9802	2	N	226	scaffold	yes	paired-ends
scaffold_2_uid_1526087585	9803	20362	3	W	unplaced_1162_a_497	1	10560	-
scaffold_2_uid_1526087585	20363	20363	4	N	1	scaffold	yes	paired-ends
scaffold_2_uid_1526087585	20364	37208	5	W	unplaced_3531	1	16845	-
scaffold_2_uid_1526087585	37209	37209	6	N	1	scaffold	yes	paired-ends
scaffold_2_uid_1526087585	37210	56375	7	W	unplaced_2027	1	19166	-
scaffold_2_uid_1526087585	56376	56376	8	N	1	scaffold	yes	paired-ends
scaffold_2_uid_1526087585	56377	71849	9	W	unplaced_4778	1	15473	+
scaffold_2_uid_1526087585	71850	75846	10	N	3997	scaffold	yes	paired-ends
scaffold_2_uid_1526087585	75847	86825	11	W	unplaced_1534_a_197	1	10979	+
scaffold_2_uid_1526087585	86826	86826	12	N	1	scaffold	yes	paired-ends
scaffold_2_uid_1526087585	86827	106220	13	W	unplaced_1918	1	19394	+
scaffold_3_uid_1526087585	1	19126	1	W	scaffold_263_b_1630	1	19126	+
scaffold_3_uid_1526087585	19127	19127	2	N	1	scaffold	yes	paired-ends
scaffold_3_uid_1526087585	19128	90021	3	W	scaffold_63_b_4480	1	70894	-
scaffold_3_uid_1526087585	90022	92568	4	N	2547	scaffold	yes	paired-ends
scaffold_3_uid_1526087585	92569	169060	5	W	scaffold_63_a_469	1	76492	-
scaffold_4_uid_1526087585	1	89227	1	W	scaffold_41_b_2273	1	89227	-
scaffold_4_uid_1526087585	89228	91944	2	N	2717	scaffold	yes	paired-ends
scaffold_4_uid_1526087585	91945	213926	3	W	scaffold_41_a_352	1	121982	-
scaffold_4_uid_1526087585	213927	213927	4	N	1	scaffold	yes	paired-ends
scaffold_4_uid_1526087585	213928	285723	5	W	scaffold_28_D_6034	1	71796	-
scaffold_5_uid_1526087585	1	154208	1	W	scaffold_26_D_6258	1	154208	+
scaffold_5_uid_1526087585	154209	154209	2	N	1	scaffold	yes	paired-ends
scaffold_5_uid_1526087585	154210	164447	3	W	unplaced_701_a_477	1	10238	+
scaffold_5_uid_1526087585	164448	164448	4	N	1	scaffold	yes	paired-ends
scaffold_5_uid_1526087585	164449	204709	5	W	scaffold_147_b_785	1	40261	-
scaffold_5_uid_1526087585	204710	205595	6	N	886	scaffold	yes	paired-ends
scaffold_5_uid_1526087585	205596	226403	7	W	scaffold_147_a_281	1	20808	-
scaffold_5_uid_1526087585	226404	226404	8	N	1	scaffold	yes	paired-ends
scaffold_5_uid_1526087585	226405	280984	9	W	scaffold_86_a_161	1	54580	+
scaffold_5_uid_1526087585	280985	283438	10	N	2454	scaffold	yes	paired-ends
scaffold_5_uid_1526087585	283439	342896	11	W	scaffold_86_b_2263	1	59458	+
scaffold_6_uid_1526087585	1	19968	1	W	scaffold_231_b_5329	1	19968	-
scaffold_6_uid_1526087585	19969	23120	2	N	3152	scaffold	yes	paired-ends
scaffold_6_uid_1526087585	23121	38324	3	W	scaffold_231_a_178	1	15204	-
scaffold_6_uid_1526087585	38325	41931	4	N	3607	scaffold	yes	paired-ends
scaffold_6_uid_1526087585	41932	100791	5	W	scaffold_55_a_259	1	58860	+
scaffold_6_uid_1526087585	100792	103773	6	N	2982	scaffold	yes	paired-ends
scaffold_6_uid_1526087585	103774	204347	7	W	scaffold_55_b_2538	1	100574	+
scaffold_6_uid_1526087585	204348	205881	8	N	1534	scaffold	yes	paired-ends
scaffold_6_uid_1526087585	205882	225372	9	W	unplaced_1871	1	19491	-
scaffold_7_uid_1526087585	1	17761	1	W	scaffold_257_b_3318	1	17761	-
scaffold_7_uid_1526087585	17762	21038	2	N	3277	scaffold	yes	paired-ends
scaffold_7_uid_1526087585	21039	36362	3	W	scaffold_257_a_422	1	15324	-
scaffold_7_uid_1526087585	36363	36363	4	N	1	scaffold	yes	paired-ends
scaffold_7_uid_1526087585	36364	51874	5	W	unplaced_4747	1	15511	-
scaffold_7_uid_1526087585	51875	51875	6	N	1	scaffold	yes	paired-ends
scaffold_7_uid_1526087585	51876	71783	7	W	unplaced_154_b_373	1	19908	+
scaffold_7_uid_1526087585	71784	71784	8	N	1	scaffold	yes	paired-ends
scaffold_7_uid_1526087585	71785	90893	9	W	unplaced_2055	1	19109	+
scaffold_8_uid_1526087585	1	46418	1	W	scaffold_26_C_3697	1	46418	-
scaffold_8_uid_1526087585	46419	50100	2	N	3682	scaffold	yes	paired-ends
scaffold_8_uid_1526087585	50101	115318	3	W	scaffold_26_B_381	1	65218	-
scaffold_8_uid_1526087585	115319	115786	4	N	468	scaffold	yes	paired-ends
scaffold_8_uid_1526087585	115787	221002	5	W	scaffold_26_A_122	1	105216	-
scaffold_8_uid_1526087585	221003	221003	6	N	1	scaffold	yes	paired-ends
scaffold_8_uid_1526087585	221004	233275	7	W	unplaced_625_b_1271	1	12272	-
scaffold_8_uid_1526087585	233276	233276	8	N	1	scaffold	yes	paired-ends
scaffold_8_uid_1526087585	233277	243727	9	W	unplaced_1572_a_484	1	10451	+
scaffold_8_uid_1526087585	243728	243728	10	N	1	scaffold	yes	paired-ends
scaffold_8_uid_1526087585	243729	353008	11	W	scaffold_38_b_5889	1	109280	+
scaffold_8_uid_1526087585	353009	353009	12	N	1	scaffold	yes	paired-ends
scaffold_8_uid_1526087585	353010	384875	13	W	scaffold_112_a_402	1	31866	+
scaffold_8_uid_1526087585	384876	387181	14	N	2306	scaffold	yes	paired-ends
scaffold_8_uid_1526087585	387182	438184	15	W	scaffold_112_b_3303	1	51003	+
scaffold_9_uid_1526087585	1	80084	1	W	scaffold_62_a_115	1	80084	+
scaffold_9_uid_1526087585	80085	80578	2	N	494	scaffold	yes	paired-ends
scaffold_9_uid_1526087585	80579	152868	3	W	scaffold_62_b_406	1	72290	+
scaffold_9_uid_1526087585	152869	152869	4	N	1	scaffold	yes	paired-ends
scaffold_9_uid_1526087585	152870	169560	5	W	unplaced_3673	1	16691	-
scaffold_9_uid_1526087585	169561	174583	6	N	5023	scaffold	yes	paired-ends
scaffold_9_uid_1526087585	174584	191923	7	W	unplaced_15_b_3238	1	17340	-
scaffold_9_uid_1526087585	191924	195120	8	N	3197	scaffold	yes	paired-ends
scaffold_9_uid_1526087585	195121	220489	9	W	unplaced_15_a_269	1	25369	-
scaffold_9_uid_1526087585	220490	220984	10	N	495	scaffold	yes	paired-ends
scaffold_9_uid_1526087585	220985	311215	11	W	scaffold_57_b_2167	1	90231	+
scaffold_9_uid_1526087585	311216	311216	12	N	1	scaffold	yes	paired-ends
scaffold_9_uid_1526087585	311217	325753	13	W	unplaced_5707	1	14537	+
scaffold_9_uid_1526087585	325754	328528	14	N	2775	scaffold	yes	paired-ends
scaffold_9_uid_1526087585	328529	367880	15	W	scaffold_120_a_251	1	39352	+
scaffold_9_uid_1526087585	367881	368530	16	N	650	scaffold	yes	paired-ends
scaffold_9_uid_1526087585	368531	408042	17	W	scaffold_120_b_611	1	39512	+
scaffold_10_uid_1526087585	1	18606	1	W	unplaced_2326	1	18606	-
scaffold_10_uid_1526087585	18607	18607	2	N	1	scaffold	yes	paired-ends
scaffold_10_uid_1526087585	18608	46280	3	W	scaffold_199_b_233	1	27673	-
scaffold_10_uid_1526087585	46281	46281	4	N	1	scaffold	yes	paired-ends
scaffold_10_uid_1526087585	46282	65935	5	W	unplaced_1797	1	19654	+
scaffold_10_uid_1526087585	65936	65936	6	N	1	scaffold	yes	paired-ends
scaffold_10_uid_1526087585	65937	77250	7	W	unplaced_519_b_4030	1	11314	-
scaffold_10_uid_1526087585	77251	79646	8	N	2396	scaffold	yes	paired-ends
scaffold_10_uid_1526087585	79647	88557	9	W	unplaced_519_a_232	1	8911	-
scaffold_10_uid_1526087585	88558	88558	10	N	1	scaffold	yes	paired-ends
scaffold_10_uid_1526087585	88559	105376	11	W	unplaced_3545	1	16818	-
scaffold_10_uid_1526087585	105377	105377	12	N	1	scaffold	yes	paired-ends
scaffold_10_uid_1526087585	105378	134814	13	W	scaffold_153_b_713	1	29437	-
scaffold_10_uid_1526087585	134815	135586	14	N	772	scaffold	yes	paired-ends
scaffold_10_uid_1526087585	135587	165768	15	W	scaffold_153_a_240	1	30182	-
scaffold_11_uid_1526087585	1	187884	1	W	scaffold_18_D_9749	1	187884	-
scaffold_11_uid_1526087585	187885	187885	2	N	1	scaffold	yes	paired-ends
scaffold_11_uid_1526087585	187886	238715	3	W	scaffold_18_C_1805	1	50830	-
scaffold_11_uid_1526087585	238716	240786	4	N	2071	scaffold	yes	paired-ends
scaffold_11_uid_1526087585	240787	321165	5	W	scaffold_18_B_777	1	80379	-
scaffold_11_uid_1526087585	321166	322001	6	N	836	scaffold	yes	paired-ends
scaffold_11_uid_1526087585	322002	467604	7	W	scaffold_18_A_334	1	145603	-
scaffold_12_uid_1526087585	1	185468	1	W	scaffold_32_b_252	1	185468	-
scaffold_12_uid_1526087585	185469	185832	2	N	364	scaffold	yes	paired-ends
scaffold_12_uid_1526087585	185833	294355	3	W	scaffold_32_a_218	1	108523	-
scaffold_12_uid_1526087585	294356	294356	4	N	1	scaffold	yes	paired-ends
scaffold_12_uid_1526087585	294357	403090	5	W	scaffold_23_A_127	1	108734	+
scaffold_12_uid_1526087585	403091	403608	6	N	518	scaffold	yes	paired-ends
scaffold_12_uid_1526087585	403609	471433	7	W	scaffold_23_B_472	1	67825	+
scaffold_12_uid_1526087585	471434	475215	8	N	3782	scaffold	yes	paired-ends
scaffold_12_uid_1526087585	475216	528188	9	W	scaffold_23_C_3231	1	52973	+
scaffold_12_uid_1526087585	528189	535401	10	N	7213	scaffold	yes	paired-ends
scaffold_12_uid_1526087585	535402	700826	11	W	scaffold_23_D_7573	1	165425	+
scaffold_13_uid_1526087585	1	105085	1	W	scaffold_52_b_1992	1	105085	-
scaffold_13_uid_1526087585	105086	107200	2	N	2115	scaffold	yes	paired-ends
scaffold_13_uid_1526087585	107201	175281	3	W	scaffold_52_a_171	1	68081	-
scaffold_13_uid_1526087585	175282	175282	4	N	1	scaffold	yes	paired-ends
scaffold_13_uid_1526087585	175283	193101	5	W	unplaced_2820	1	17819	+
scaffold_13_uid_1526087585	193102	193102	6	N	1	scaffold	yes	paired-ends
scaffold_13_uid_1526087585	193103	211818	7	W	scaffold_199_a_228	1	18716	+
scaffold_14_uid_1526087585	1	52584	1	W	scaffold_28_C_4784	1	52584	-
scaffold_14_uid_1526087585	52585	55361	2	N	2777	scaffold	yes	paired-ends
scaffold_14_uid_1526087585	55362	121499	3	W	scaffold_28_B_818	1	66138	-
scaffold_14_uid_1526087585	121500	122397	4	N	898	scaffold	yes	paired-ends
scaffold_14_uid_1526087585	122398	230753	5	W	scaffold_28_A_424	1	108356	-
scaffold_15_uid_1526087585	1	25468	1	W	scaffold_148_b_5301	1	25468	-
scaffold_15_uid_1526087585	25469	29392	2	N	3924	scaffold	yes	paired-ends
scaffold_15_uid_1526087585	29393	60193	3	W	scaffold_148_a_397	1	30801	-
scaffold_16_uid_1526087585	1	246192	1	W	scaffold_14_D_6421	1	246192	-
scaffold_16_uid_1526087585	246193	250333	2	N	4141	scaffold	yes	paired-ends
scaffold_16_uid_1526087585	250334	317204	3	W	scaffold_14_C_4535	1	66871	-
scaffold_17_uid_1526087585	1	100188	1	W	scaffold_21_A_182	1	100188	+
scaffold_17_uid_1526087585	100189	100500	2	N	312	scaffold	yes	paired-ends
scaffold_17_uid_1526087585	100501	166372	3	W	scaffold_21_B_315	1	65872	+
scaffold_17_uid_1526087585	166373	168975	4	N	2603	scaffold	yes	paired-ends
scaffold_17_uid_1526087585	168976	217672	5	W	scaffold_21_C_4086	1	48697	+
scaffold_17_uid_1526087585	217673	228501	6	N	10829	scaffold	yes	paired-ends
scaffold_17_uid_1526087585	228502	441831	7	W	scaffold_21_D_7792	1	213330	+
scaffold_18_uid_1526087585	1	115256	1	W	scaffold_38_a_375	1	115256	-
scaffold_18_uid_1526087585	115257	115257	2	N	1	scaffold	yes	paired-ends
scaffold_18_uid_1526087585	115258	134543	3	W	unplaced_1960	1	19286	+
scaffold_19_uid_1526087585	1	42037	1	W	scaffold_72_a_203	1	42037	+
scaffold_19_uid_1526087585	42038	43588	2	N	1551	scaffold	yes	paired-ends
scaffold_19_uid_1526087585	43589	132142	3	W	scaffold_72_b_1208	1	88554	+
scaffold_19_uid_1526087585	132143	132143	4	N	1	scaffold	yes	paired-ends
scaffold_19_uid_1526087585	132144	165345	5	W	scaffold_124_a_419	1	33202	+
scaffold_19_uid_1526087585	165346	168739	6	N	3394	scaffold	yes	paired-ends
scaffold_19_uid_1526087585	168740	206472	7	W	scaffold_124_b_4484	1	37733	+
scaffold_20_uid_1526087585	1	15466	1	W	unplaced_4786	1	15466	+
scaffold_20_uid_1526087585	15467	15467	2	N	1	scaffold	yes	paired-ends
scaffold_20_uid_1526087585	15468	22103	3	W	unplaced_390_b_3641	1	6636	-
scaffold_20_uid_1526087585	22104	25531	4	N	3428	scaffold	yes	paired-ends
scaffold_20_uid_1526087585	25532	40611	5	W	unplaced_390_a_311	1	15080	-
scaffold_20_uid_1526087585	40612	40612	6	N	1	scaffold	yes	paired-ends
scaffold_20_uid_1526087585	40613	61213	7	W	unplaced_48_b_1339	1	20601	+
scaffold_21_uid_1526087585	1	55667	1	W	scaffold_67_b_3704	1	55667	-
scaffold_21_uid_1526087585	55668	57092	2	N	1425	scaffold	yes	paired-ends
scaffold_21_uid_1526087585	57093	138900	3	W	scaffold_67_a_493	1	81808	-
scaffold_21_uid_1526087585	138901	138901	4	N	1	scaffold	yes	paired-ends
scaffold_21_uid_1526087585	138902	507056	5	W	scaffold_7_D_9968	1	368155	-
scaffold_22_uid_1526087585	1	54041	1	W	scaffold_95_a_273	1	54041	+
scaffold_22_uid_1526087585	54042	55644	2	N	1603	scaffold	yes	paired-ends
scaffold_22_uid_1526087585	55645	104506	3	W	scaffold_95_b_1552	1	48862	+
scaffold_22_uid_1526087585	104507	104507	4	N	1	scaffold	yes	paired-ends
scaffold_22_uid_1526087585	104508	194853	5	W	scaffold_53_a_344	1	90346	+
scaffold_22_uid_1526087585	194854	195955	6	N	1102	scaffold	yes	paired-ends
scaffold_22_uid_1526087585	195956	276804	7	W	scaffold_53_b_2603	1	80849	+
scaffold_22_uid_1526087585	276805	276805	8	N	1	scaffold	yes	paired-ends
scaffold_22_uid_1526087585	276806	628910	9	W	scaffold_9_D_8622	1	352105	-
scaffold_23_uid_1526087585	1	19613	1	W	unplaced_1820	1	19613	-
scaffold_23_uid_1526087585	19614	20665	2	N	1052	scaffold	yes	paired-ends
scaffold_23_uid_1526087585	20666	36385	3	W	scaffold_345_b_2418	1	15720	-
scaffold_23_uid_1526087585	36386	36386	4	N	1	scaffold	yes	paired-ends
scaffold_23_uid_1526087585	36387	47326	5	W	unplaced_728_b_3039	1	10940	-
scaffold_23_uid_1526087585	47327	47327	6	N	1	scaffold	yes	paired-ends
scaffold_23_uid_1526087585	47328	65197	7	W	unplaced_2779	1	17870	-
scaffold_23_uid_1526087585	65198	65198	8	N	1	scaffold	yes	paired-ends
scaffold_23_uid_1526087585	65199	73870	9	W	unplaced_728_a_363	1	8672	-
scaffold_24_uid_1526087585	1	63684	1	W	scaffold_93_a_484	1	63684	+
scaffold_24_uid_1526087585	63685	69052	2	N	5368	scaffold	yes	paired-ends
scaffold_24_uid_1526087585	69053	108410	3	W	scaffold_93_b_5015	1	39358	+
scaffold_25_uid_1526087585	1	17965	1	W	scaffold_260_b_2657	1	17965	-
scaffold_25_uid_1526087585	17966	20375	2	N	2410	scaffold	yes	paired-ends
scaffold_25_uid_1526087585	20376	35962	3	W	scaffold_260_a_317	1	15587	-
scaffold_25_uid_1526087585	35963	35963	4	N	1	scaffold	yes	paired-ends
scaffold_25_uid_1526087585	35964	43349	5	W	unplaced_647_b_3281	1	7386	-
scaffold_25_uid_1526087585	43350	43350	6	N	1	scaffold	yes	paired-ends
scaffold_25_uid_1526087585	43351	55761	7	W	unplaced_647_a_452	1	12411	-
scaffold_26_uid_1526087585	1	32134	1	W	scaffold_175_b_1174	1	32134	-
scaffold_26_uid_1526087585	32135	33475	2	N	1341	scaffold	yes	paired-ends
scaffold_26_uid_1526087585	33476	52472	3	W	scaffold_175_a_255	1	18997	-
scaffold_26_uid_1526087585	52473	52473	4	N	1	scaffold	yes	paired-ends
scaffold_26_uid_1526087585	52474	89257	5	W	scaffold_145_b_429	1	36784	-
scaffold_26_uid_1526087585	89258	89726	6	N	469	scaffold	yes	paired-ends
scaffold_26_uid_1526087585	89727	115412	7	W	scaffold_145_a_307	1	25686	-
scaffold_27_uid_1526087585	1	45386	1	W	scaffold_114_b_1564	1	45386	-
scaffold_27_uid_1526087585	45387	46991	2	N	1605	scaffold	yes	paired-ends
scaffold_27_uid_1526087585	46992	81404	3	W	scaffold_114_a_393	1	34413	-
scaffold_28_uid_1526087585	1	78081	1	W	scaffold_65_a_365	1	78081	+
scaffold_28_uid_1526087585	78082	79970	2	N	1889	scaffold	yes	paired-ends
scaffold_28_uid_1526087585	79971	146259	3	W	scaffold_65_b_1851	1	66289	+
scaffold_29_uid_1526087585	1	14034	1	W	scaffold_318_b_3330	1	14034	+
scaffold_29_uid_1526087585	14035	14035	2	N	1	scaffold	yes	paired-ends
scaffold_29_uid_1526087585	14036	77539	3	W	scaffold_76_a_276	1	63504	+
scaffold_30_uid_1526087585	1	43465	1	W	scaffold_140_b_2870	1	43465	-
scaffold_30_uid_1526087585	43466	46385	2	N	2920	scaffold	yes	paired-ends
scaffold_30_uid_1526087585	46386	66246	3	W	scaffold_140_a_400	1	19861	-
scaffold_31_uid_1526087585	1	131277	1	W	scaffold_19_A_242	1	131277	+
scaffold_31_uid_1526087585	131278	132031	2	N	754	scaffold	yes	paired-ends
scaffold_31_uid_1526087585	132032	201602	3	W	scaffold_19_B_710	1	69571	+
scaffold_31_uid_1526087585	201603	203666	4	N	2064	scaffold	yes	paired-ends
scaffold_31_uid_1526087585	203667	271662	5	W	scaffold_19_C_2108	1	67996	+
scaffold_32_uid_1526087585	1	47697	1	W	scaffold_25_C_3426	1	47697	-
scaffold_32_uid_1526087585	47698	50976	2	N	3279	scaffold	yes	paired-ends
scaffold_32_uid_1526087585	50977	112246	3	W	scaffold_25_B_293	1	61270	-
scaffold_32_uid_1526087585	112247	112642	4	N	396	scaffold	yes	paired-ends
scaffold_32_uid_1526087585	112643	218721	5	W	scaffold_25_A_463	1	106079	-
scaffold_33_uid_1526087585	1	17052	1	W	unplaced_3357	1	17052	+
scaffold_33_uid_1526087585	17053	17053	2	N	1	scaffold	yes	paired-ends
scaffold_33_uid_1526087585	17054	33389	3	W	scaffold_307_b_2069	1	16336	-
scaffold_33_uid_1526087585	33390	35176	4	N	1787	scaffold	yes	paired-ends
scaffold_33_uid_1526087585	35177	49222	5	W	scaffold_307_a_168	1	14046	-
scaffold_34_uid_1526087585	1	51491	1	W	scaffold_7_C_3129	1	51491	-
scaffold_34_uid_1526087585	51492	54917	2	N	3426	scaffold	yes	paired-ends
scaffold_34_uid_1526087585	54918	129260	3	W	scaffold_7_B_604	1	74343	-
scaffold_34_uid_1526087585	129261	129875	4	N	615	scaffold	yes	paired-ends
scaffold_34_uid_1526087585	129876	260746	5	W	scaffold_7_A_468	1	130871	-
scaffold_35_uid_1526087585	1	37395	1	W	scaffold_143_b_2364	1	37395	-
scaffold_35_uid_1526087585	37396	39731	2	N	2336	scaffold	yes	paired-ends
scaffold_35_uid_1526087585	39732	63649	3	W	scaffold_143_a_450	1	23918	-
scaffold_36_uid_1526087585	1	75175	1	W	scaffold_90_b_2270	1	75175	-
scaffold_36_uid_1526087585	75176	77571	2	N	2396	scaffold	yes	paired-ends
scaffold_36_uid_1526087585	77572	110998	3	W	scaffold_90_a_410	1	33427	-
scaffold_37_uid_1526087585	1	25598	1	W	scaffold_182_a_129	1	25598	+
scaffold_37_uid_1526087585	25599	28048	2	N	2450	scaffold	yes	paired-ends
scaffold_37_uid_1526087585	28049	50601	3	W	scaffold_182_b_2022	1	22553	+
scaffold_38_uid_1526087585	1	306897	1	W	scaffold_16_D_8736	1	306897	+
scaffold_38_uid_1526087585	306898	306898	2	N	1	scaffold	yes	paired-ends
scaffold_38_uid_1526087585	306899	466212	3	W	scaffold_25_D_7691	1	159314	-
scaffold_39_uid_1526087585	1	29029	1	W	scaffold_129_b_2687	1	29029	-
scaffold_39_uid_1526087585	29030	31821	2	N	2792	scaffold	yes	paired-ends
scaffold_39_uid_1526087585	31822	72667	3	W	scaffold_129_a_299	1	40846	-
scaffold_40_uid_1526087585	1	64574	1	W	scaffold_27_C_1192	1	64574	-
scaffold_40_uid_1526087585	64575	65895	2	N	1321	scaffold	yes	paired-ends
scaffold_40_uid_1526087585	65896	126832	3	W	scaffold_27_B_745	1	60937	-
scaffold_40_uid_1526087585	126833	127602	4	N	770	scaffold	yes	paired-ends
scaffold_40_uid_1526087585	127603	222606	5	W	scaffold_27_A_112	1	95004	-
scaffold_41_uid_1526087585	1	45456	1	W	scaffold_121_b_1232	1	45456	-
scaffold_41_uid_1526087585	45457	46779	2	N	1323	scaffold	yes	paired-ends
scaffold_41_uid_1526087585	46780	79545	3	W	scaffold_121_a_220	1	32766	-
scaffold_42_uid_1526087585	1	95913	1	W	scaffold_50_b_1448	1	95913	-
scaffold_42_uid_1526087585	95914	97576	2	N	1663	scaffold	yes	paired-ends
scaffold_42_uid_1526087585	97577	180749	3	W	scaffold_50_a_154	1	83173	-
scaffold_43_uid_1526087585	1	28912	1	W	scaffold_189_b_1859	1	28912	-
scaffold_43_uid_1526087585	28913	31149	2	N	2237	scaffold	yes	paired-ends
scaffold_43_uid_1526087585	31150	49303	3	W	scaffold_189_a_109	1	18154	-
scaffold_44_uid_1526087585	1	65402	1	W	scaffold_71_b_2366	1	65402	-
scaffold_44_uid_1526087585	65403	68776	2	N	3374	scaffold	yes	paired-ends
scaffold_44_uid_1526087585	68777	133390	3	W	scaffold_71_a_387	1	64614	-
scaffold_45_uid_1526087585	1	112872	1	W	scaffold_29_A_419	1	112872	+
scaffold_45_uid_1526087585	112873	113509	2	N	637	scaffold	yes	paired-ends
scaffold_45_uid_1526087585	113510	182112	3	W	scaffold_29_B_682	1	68603	+
scaffold_45_uid_1526087585	182113	183798	4	N	1686	scaffold	yes	paired-ends
scaffold_45_uid_1526087585	183799	253548	5	W	scaffold_29_C_1546	1	69750	+
scaffold_46_uid_1526087585	1	67023	1	W	scaffold_82_b_1521	1	67023	-
scaffold_46_uid_1526087585	67024	68777	2	N	1754	scaffold	yes	paired-ends
scaffold_46_uid_1526087585	68778	120006	3	W	scaffold_82_a_356	1	51229	-
scaffold_47_uid_1526087585	1	54821	1	W	scaffold_16_C_1132	1	54821	-
scaffold_47_uid_1526087585	54822	56013	2	N	1192	scaffold	yes	paired-ends
scaffold_47_uid_1526087585	56014	113110	3	W	scaffold_16_B_434	1	57097	-
scaffold_47_uid_1526087585	113111	113689	4	N	579	scaffold	yes	paired-ends
scaffold_47_uid_1526087585	113690	203513	5	W	scaffold_16_A_391	1	89824	-
scaffold_48_uid_1526087585	1	52226	1	W	scaffold_9_C_1116	1	52226	-
scaffold_48_uid_1526087585	52227	53510	2	N	1284	scaffold	yes	paired-ends
scaffold_48_uid_1526087585	53511	109488	3	W	scaffold_9_B_374	1	55978	-
scaffold_48_uid_1526087585	109489	109936	4	N	448	scaffold	yes	paired-ends
scaffold_48_uid_1526087585	109937	232805	5	W	scaffold_9_A_402	1	122869	-
scaffold_49_uid_1526087585	1	126551	1	W	scaffold_14_A_346	1	126551	+
scaffold_49_uid_1526087585	126552	127408	2	N	857	scaffold	yes	paired-ends
scaffold_49_uid_1526087585	127409	203501	3	W	scaffold_14_B_836	1	76093	+
scaffold_50_uid_1526087585	1	45280	1	W	scaffold_109_a_383	1	45280	+
scaffold_50_uid_1526087585	45281	45504	2	N	224	scaffold	yes	paired-ends
scaffold_50_uid_1526087585	45505	87592	3	W	scaffold_109_b_269	1	42088	+
scaffold_51_uid_1526087585	1	92352	1	W	scaffold_61_b_3904	1	92352	+
scaffold_52_uid_1526087585	1	68597	1	W	scaffold_57_a_453	1	68597	+
scaffold_53_uid_1526087585	1	69348	1	W	scaffold_64_b_3356	1	69348	+
scaffold_54_uid_1526087585	1	74987	1	W	scaffold_64_a_118	1	74987	+
scaffold_55_uid_1526087585	1	120017	1	W	scaffold_45_b_3906	1	120017	+
scaffold_56_uid_1526087585	1	67466	1	W	scaffold_45_a_244	1	67466	+
scaffold_57_uid_1526087585	1	60182	1	W	scaffold_76_b_3318	1	60182	+
scaffold_58_uid_1526087585	1	177902	1	W	scaffold_19_D_8671	1	177902	+
scaffold_59_uid_1526087585	1	84853	1	W	scaffold_27_D_6002	1	84853	+
scaffold_60_uid_1526087585	1	19866	1	W	unplaced_1705	1	19866	-
scaffold_60_uid_1526087585	19867	19867	2	N	1	scaffold	yes	paired-ends
scaffold_60_uid_1526087585	19868	39838	3	W	scaffold_506	1	19971	-
scaffold_61_uid_1526087585	1	18523	1	W	unplaced_2377	1	18523	-
scaffold_61_uid_1526087585	18524	18524	2	N	1	scaffold	yes	paired-ends
scaffold_61_uid_1526087585	18525	37660	3	W	unplaced_2042	1	19136	+
scaffold_62_uid_1526087585	1	15787	1	W	unplaced_4459	1	15787	-
scaffold_62_uid_1526087585	15788	20338	2	N	4551	scaffold	yes	paired-ends
scaffold_62_uid_1526087585	20339	40327	3	W	unplaced_1647	1	19989	+
scaffold_63_uid_1526087585	1	12203	1	W	unplaced_716_a_257	1	12203	+
scaffold_63_uid_1526087585	12204	13836	2	N	1633	scaffold	yes	paired-ends
scaffold_63_uid_1526087585	13837	20067	3	W	unplaced_1095_a_473	1	6231	+
scaffold_63_uid_1526087585	20068	20068	4	N	1	scaffold	yes	paired-ends
scaffold_63_uid_1526087585	20069	25967	5	W	unplaced_716_b_4853	1	5899	+
scaffold_63_uid_1526087585	25968	26677	6	N	710	scaffold	yes	paired-ends
scaffold_63_uid_1526087585	26678	37390	7	W	unplaced_1095_b_3774	1	10713	+
scaffold_64_uid_1526087585	1	8170	1	W	scaffold_422_b_2844	1	8170	-
scaffold_64_uid_1526087585	8171	11087	2	N	2917	scaffold	yes	paired-ends
scaffold_64_uid_1526087585	11088	24074	3	W	scaffold_422_a_479	1	12987	-
scaffold_65_uid_1526087585	1	16257	1	W	unplaced_377_b_1719	1	16257	+
scaffold_65_uid_1526087585	16258	16347	2	N	90	scaffold	yes	paired-ends
scaffold_65_uid_1526087585	16348	24238	3	W	unplaced_733_a_361	1	7891	-
scaffold_66_uid_1526087585	1	7734	1	W	scaffold_396_a_276	1	7734	+
scaffold_66_uid_1526087585	7735	8585	2	N	851	scaffold	yes	paired-ends
scaffold_66_uid_1526087585	8586	25884	3	W	scaffold_396_b_725	1	17299	+
scaffold_66_uid_1526087585	25885	25885	4	N	1	scaffold	yes	paired-ends
scaffold_66_uid_1526087585	25886	34611	5	W	unplaced_993_a_495	1	8726	+
scaffold_66_uid_1526087585	34612	36467	6	N	1856	scaffold	yes	paired-ends
scaffold_66_uid_1526087585	36468	47195	7	W	unplaced_993_b_1699	1	10728	+
scaffold_67_uid_1526087585	1	16695	1	W	unplaced_137_b_770	1	16695	-
scaffold_67_uid_1526087585	16696	17407	2	N	712	scaffold	yes	paired-ends
scaffold_67_uid_1526087585	17408	30657	3	W	unplaced_137_a_241	1	13250	-
scaffold_68_uid_1526087585	1	13528	1	W	unplaced_448_b_1396	1	13528	-
scaffold_68_uid_1526087585	13529	15262	2	N	1734	scaffold	yes	paired-ends
scaffold_68_uid_1526087585	15263	24899	3	W	unplaced_448_a_371	1	9637	-
scaffold_69_uid_1526087585	1	13371	1	W	unplaced_260_b_3640	1	13371	-
scaffold_69_uid_1526087585	13372	17016	2	N	3645	scaffold	yes	paired-ends
scaffold_69_uid_1526087585	17017	27862	3	W	unplaced_260_a_201	1	10846	-
scaffold_70_uid_1526087585	1	17591	1	W	unplaced_352_b_675	1	17591	-
scaffold_70_uid_1526087585	17592	17592	2	N	1	scaffold	yes	paired-ends
scaffold_70_uid_1526087585	17593	25905	3	W	unplaced_562_a_376	1	8313	+
scaffold_71_uid_1526087585	1	11424	1	W	unplaced_237_a_390	1	11424	+
scaffold_71_uid_1526087585	11425	11425	2	N	1	scaffold	yes	paired-ends
scaffold_71_uid_1526087585	11426	18980	3	W	scaffold_460_b_5441	1	7555	-
scaffold_71_uid_1526087585	18981	18981	4	N	1	scaffold	yes	paired-ends
scaffold_71_uid_1526087585	18982	31218	5	W	unplaced_237_b_4128	1	12237	+
scaffold_72_uid_1526087585	1	8211	1	W	unplaced_1490_a_360	1	8211	-
scaffold_72_uid_1526087585	8212	8212	2	N	1	scaffold	yes	paired-ends
scaffold_72_uid_1526087585	8213	16067	3	W	unplaced_1490_b_3621	1	7855	+
scaffold_73_uid_1526087585	1	11908	1	W	scaffold_303_a_322	1	11908	+
scaffold_73_uid_1526087585	11909	13401	2	N	1493	scaffold	yes	paired-ends
scaffold_73_uid_1526087585	13402	32627	3	W	scaffold_303_b_1326	1	19226	+
scaffold_74_uid_1526087585	1	7708	1	W	unplaced_469_a_177	1	7708	+
scaffold_74_uid_1526087585	7709	10453	2	N	2745	scaffold	yes	paired-ends
scaffold_74_uid_1526087585	10454	25316	3	W	unplaced_469_b_2183	1	14863	+
scaffold_75_uid_1526087585	1	11375	1	W	unplaced_629_b_933	1	11375	-
scaffold_75_uid_1526087585	11376	12376	2	N	1001	scaffold	yes	paired-ends
scaffold_75_uid_1526087585	12377	23694	3	W	unplaced_629_a_217	1	11318	-
scaffold_76_uid_1526087585	1	19911	1	W	scaffold_200_a_203	1	19911	+
scaffold_76_uid_1526087585	19912	20967	2	N	1056	scaffold	yes	paired-ends
scaffold_76_uid_1526087585	20968	46707	3	W	scaffold_200_b_899	1	25740	+
scaffold_77_uid_1526087585	1	11815	1	W	scaffold_259_a_139	1	11815	+
scaffold_77_uid_1526087585	11816	13636	2	N	1821	scaffold	yes	paired-ends
scaffold_77_uid_1526087585	13637	36861	3	W	scaffold_259_b_1698	1	23225	+
scaffold_78_uid_1526087585	1	8614	1	W	scaffold_432_b_1807	1	8614	-
scaffold_78_uid_1526087585	8615	8772	2	N	158	scaffold	yes	paired-ends
scaffold_78_uid_1526087585	8773	27851	3	W	unplaced_2073	1	19079	-
scaffold_79_uid_1526087585	1	20090	1	W	unplaced_37_a_239	1	20090	+
scaffold_79_uid_1526087585	20091	21219	2	N	1129	scaffold	yes	paired-ends
scaffold_79_uid_1526087585	21220	37460	3	W	unplaced_37_b_996	1	16241	+
scaffold_80_uid_1526087585	1	20644	1	W	unplaced_79_b_1247	1	20644	-
scaffold_80_uid_1526087585	20645	22032	2	N	1388	scaffold	yes	paired-ends
scaffold_80_uid_1526087585	22033	33341	3	W	unplaced_79_a_226	1	11309	-
scaffold_81_uid_1526087585	1	8548	1	W	unplaced_900_b_444	1	8548	-
scaffold_81_uid_1526087585	8549	9072	2	N	524	scaffold	yes	paired-ends
scaffold_81_uid_1526087585	9073	21609	3	W	unplaced_900_a_498	1	12537	-
scaffold_82_uid_1526087585	1	27709	1	W	scaffold_227_b_282	1	27709	-
scaffold_82_uid_1526087585	27710	28096	2	N	387	scaffold	yes	paired-ends
scaffold_82_uid_1526087585	28097	40685	3	W	scaffold_227_a_395	1	12589	-
scaffold_83_uid_1526087585	1	12332	1	W	unplaced_592_b_690	1	12332	-
scaffold_83_uid_1526087585	12333	13093	2	N	761	scaffold	yes	paired-ends
scaffold_83_uid_1526087585	13094	24040	3	W	unplaced_592_a_171	1	10947	-
scaffold_84_uid_1526087585	1	23264	1	W	unplaced_54_b_408	1	23264	-
scaffold_84_uid_1526087585	23265	23702	2	N	438	scaffold	yes	paired-ends
scaffold_84_uid_1526087585	23703	34889	3	W	unplaced_54_a_145	1	11187	-
scaffold_85_uid_1526087585	1	16886	1	W	unplaced_3490	1	16886	+
scaffold_86_uid_1526087585	1	15760	1	W	unplaced_4491	1	15760	+
scaffold_87_uid_1526087585	1	18670	1	W	unplaced_2291	1	18670	+
scaffold_88_uid_1526087585	1	16868	1	W	unplaced_3509	1	16868	+
scaffold_89_uid_1526087585	1	15378	1	W	unplaced_4863	1	15378	+
scaffold_90_uid_1526087585	1	18885	1	W	unplaced_2173	1	18885	+
scaffold_91_uid_1526087585	1	15284	1	W	unplaced_4944	1	15284	+
scaffold_92_uid_1526087585	1	12680	1	W	unplaced_8041	1	12680	+
scaffold_93_uid_1526087585	1	16150	1	W	unplaced_4128	1	16150	+
scaffold_94_uid_1526087585	1	12240	1	W	unplaced_8641	1	12240	+
scaffold_95_uid_1526087585	1	16448	1	W	unplaced_3856	1	16448	+
scaffold_96_uid_1526087585	1	16113	1	W	unplaced_4167	1	16113	+
scaffold_97_uid_1526087585	1	13753	1	W	unplaced_6622	1	13753	+
scaffold_98_uid_1526087585	1	14694	1	W	unplaced_5539	1	14694	+
scaffold_99_uid_1526087585	1	19995	1	W	unplaced_1646	1	19995	+
scaffold_100_uid_1526087585	1	15863	1	W	unplaced_4389	1	15863	+
scaffold_101_uid_1526087585	1	18007	1	W	unplaced_2685	1	18007	+
scaffold_102_uid_1526087585	1	12371	1	W	unplaced_8458	1	12371	+
scaffold_103_uid_1526087585	1	12971	1	W	unplaced_7635	1	12971	+
scaffold_104_uid_1526087585	1	18045	1	W	unplaced_2656	1	18045	+
scaffold_105_uid_1526087585	1	17441	1	W	unplaced_3058	1	17441	+
scaffold_106_uid_1526087585	1	14700	1	W	unplaced_5537	1	14700	+
scaffold_107_uid_1526087585	1	19872	1	W	unplaced_1702	1	19872	+
scaffold_108_uid_1526087585	1	13369	1	W	unplaced_7102	1	13369	+
scaffold_109_uid_1526087585	1	14248	1	W	unplaced_6040	1	14248	+
scaffold_110_uid_1526087585	1	16706	1	W	unplaced_3656	1	16706	+
scaffold_111_uid_1526087585	1	12891	1	W	unplaced_7743	1	12891	+
scaffold_112_uid_1526087585	1	12239	1	W	unplaced_8644	1	12239	+
scaffold_113_uid_1526087585	1	17045	1	W	unplaced_3366	1	17045	+
scaffold_114_uid_1526087585	1	14493	1	W	unplaced_5753	1	14493	+
scaffold_115_uid_1526087585	1	13174	1	W	unplaced_7362	1	13174	+
scaffold_116_uid_1526087585	1	12043	1	W	unplaced_8926	1	12043	+
scaffold_117_uid_1526087585	1	14140	1	W	unplaced_6171	1	14140	+
scaffold_118_uid_1526087585	1	12966	1	W	unplaced_7645	1	12966	+
scaffold_119_uid_1526087585	1	13586	1	W	unplaced_6831	1	13586	+
scaffold_120_uid_1526087585	1	14053	1	W	unplaced_6276	1	14053	+
scaffold_121_uid_1526087585	1	12662	1	W	unplaced_8068	1	12662	+
scaffold_122_uid_1526087585	1	15152	1	W	unplaced_5064	1	15152	+
scaffold_123_uid_1526087585	1	12709	1	W	unplaced_8007	1	12709	+
scaffold_124_uid_1526087585	1	14402	1	W	unplaced_5874	1	14402	+
scaffold_125_uid_1526087585	1	16346	1	W	unplaced_3944	1	16346	+
scaffold_126_uid_1526087585	1	13659	1	W	unplaced_6733	1	13659	+
scaffold_127_uid_1526087585	1	17556	1	W	unplaced_2980	1	17556	+
scaffold_128_uid_1526087585	1	17528	1	W	unplaced_3002	1	17528	+
scaffold_129_uid_1526087585	1	15993	1	W	unplaced_4281	1	15993	+
scaffold_130_uid_1526087585	1	13477	1	W	unplaced_6978	1	13477	+
scaffold_131_uid_1526087585	1	16090	1	W	unplaced_4188	1	16090	+
scaffold_132_uid_1526087585	1	19061	1	W	unplaced_2084	1	19061	+
scaffold_133_uid_1526087585	1	17798	1	W	unplaced_2834	1	17798	+
scaffold_134_uid_1526087585	1	15056	1	W	unplaced_5157	1	15056	+
scaffold_135_uid_1526087585	1	17322	1	W	unplaced_3151	1	17322	+
scaffold_136_uid_1526087585	1	12381	1	W	unplaced_8445	1	12381	+
scaffold_137_uid_1526087585	1	12632	1	W	unplaced_8100	1	12632	+
scaffold_138_uid_1526087585	1	17199	1	W	unplaced_3243	1	17199	+
scaffold_139_uid_1526087585	1	12146	1	W	unplaced_8769	1	12146	+
scaffold_140_uid_1526087585	1	18892	1	W	unplaced_2171	1	18892	+
scaffold_141_uid_1526087585	1	17574	1	W	unplaced_2972	1	17574	+
scaffold_142_uid_1526087585	1	17696	1	W	unplaced_2891	1	17696	+
scaffold_143_uid_1526087585	1	13845	1	W	unplaced_6513	1	13845	+
scaffold_144_uid_1526087585	1	18397	1	W	unplaced_2443	1	18397	+
scaffold_145_uid_1526087585	1	19670	1	W	unplaced_1790	1	19670	+
scaffold_146_uid_1526087585	1	15928	1	W	unplaced_4339	1	15928	+
scaffold_147_uid_1526087585	1	13390	1	W	unplaced_7081	1	13390	+
scaffold_148_uid_1526087585	1	12795	1	W	unplaced_7889	1	12795	+
scaffold_149_uid_1526087585	1	12066	1	W	unplaced_8892	1	12066	+
scaffold_150_uid_1526087585	1	13217	1	W	unplaced_7296	1	13217	+
scaffold_151_uid_1526087585	1	18531	1	W	unplaced_2369	1	18531	+
scaffold_152_uid_1526087585	1	14230	1	W	unplaced_6059	1	14230	+
scaffold_153_uid_1526087585	1	14709	1	W	unplaced_5529	1	14709	+
scaffold_154_uid_1526087585	1	18077	1	W	unplaced_2632	1	18077	+
scaffold_155_uid_1526087585	1	18446	1	W	unplaced_2417	1	18446	+
scaffold_156_uid_1526087585	1	12917	1	W	unplaced_7710	1	12917	+
scaffold_157_uid_1526087585	1	15150	1	W	unplaced_5067	1	15150	+
scaffold_158_uid_1526087585	1	15275	1	W	unplaced_4950	1	15275	+
scaffold_159_uid_1526087585	1	19193	1	W	unplaced_2007	1	19193	+
scaffold_160_uid_1526087585	1	12295	1	W	unplaced_8567	1	12295	+
scaffold_161_uid_1526087585	1	17085	1	W	unplaced_3330	1	17085	+
scaffold_162_uid_1526087585	1	15921	1	W	unplaced_4346	1	15921	+
scaffold_163_uid_1526087585	1	18502	1	W	unplaced_2388	1	18502	+
scaffold_164_uid_1526087585	1	14661	1	W	unplaced_5570	1	14661	+
scaffold_165_uid_1526087585	1	16378	1	W	unplaced_3922	1	16378	+
scaffold_166_uid_1526087585	1	13301	1	W	unplaced_7191	1	13301	+
scaffold_167_uid_1526087585	1	15399	1	W	unplaced_4850	1	15399	+
scaffold_168_uid_1526087585	1	16113	1	W	unplaced_4166	1	16113	+
scaffold_169_uid_1526087585	1	12496	1	W	unplaced_8286	1	12496	+
scaffold_170_uid_1526087585	1	16213	1	W	unplaced_4062	1	16213	+
scaffold_171_uid_1526087585	1	14374	1	W	unplaced_5905	1	14374	+
scaffold_172_uid_1526087585	1	12853	1	W	unplaced_7806	1	12853	+
scaffold_173_uid_1526087585	1	13176	1	W	unplaced_7360	1	13176	+
scaffold_174_uid_1526087585	1	12145	1	W	unplaced_8775	1	12145	+
scaffold_175_uid_1526087585	1	14928	1	W	unplaced_5289	1	14928	+
scaffold_176_uid_1526087585	1	18819	1	W	unplaced_2209	1	18819	+
scaffold_177_uid_1526087585	1	17497	1	W	unplaced_3022	1	17497	+
scaffold_178_uid_1526087585	1	17574	1	W	unplaced_2971	1	17574	+
scaffold_179_uid_1526087585	1	16181	1	W	unplaced_4092	1	16181	+
scaffold_180_uid_1526087585	1	17253	1	W	unplaced_3198	1	17253	+
scaffold_181_uid_1526087585	1	12235	1	W	unplaced_8650	1	12235	+
scaffold_182_uid_1526087585	1	17463	1	W	unplaced_3046	1	17463	+
scaffold_183_uid_1526087585	1	14383	1	W	unplaced_5898	1	14383	+
scaffold_184_uid_1526087585	1	15467	1	W	unplaced_4784	1	15467	+
scaffold_185_uid_1526087585	1	12382	1	W	unplaced_8444	1	12382	+
scaffold_186_uid_1526087585	1	12958	1	W	unplaced_7659	1	12958	+
scaffold_187_uid_1526087585	1	17026	1	W	unplaced_3389	1	17026	+
scaffold_188_uid_1526087585	1	19371	1	W	unplaced_1925	1	19371	+
scaffold_189_uid_1526087585	1	13983	1	W	unplaced_6339	1	13983	+
scaffold_190_uid_1526087585	1	13098	1	W	unplaced_7452	1	13098	+
scaffold_191_uid_1526087585	1	17713	1	W	unplaced_2877	1	17713	+
scaffold_192_uid_1526087585	1	17258	1	W	unplaced_3192	1	17258	+
scaffold_193_uid_1526087585	1	18939	1	W	unplaced_2147	1	18939	+
scaffold_194_uid_1526087585	1	17891	1	W	unplaced_2769	1	17891	+
scaffold_195_uid_1526087585	1	13603	1	W	unplaced_6806	1	13603	+
scaffold_196_uid_1526087585	1	14387	1	W	unplaced_5891	1	14387	+
scaffold_197_uid_1526087585	1	13206	1	W	unplaced_7317	1	13206	+
scaffold_198_uid_1526087585	1	15163	1	W	unplaced_5053	1	15163	+
scaffold_199_uid_1526087585	1	14769	1	W	unplaced_5469	1	14769	+
scaffold_200_uid_1526087585	1	16337	1	W	unplaced_3949	1	16337	+
scaffold_201_uid_1526087585	1	16090	1	W	unplaced_4189	1	16090	+
scaffold_202_uid_1526087585	1	17809	1	W	unplaced_2830	1	17809	+
scaffold_203_uid_1526087585	1	15362	1	W	unplaced_4872	1	15362	+
scaffold_204_uid_1526087585	1	15864	1	W	unplaced_4388	1	15864	+
scaffold_205_uid_1526087585	1	14739	1	W	unplaced_5498	1	14739	+
scaffold_206_uid_1526087585	1	14435	1	W	unplaced_5828	1	14435	+
scaffold_207_uid_1526087585	1	14984	1	W	unplaced_5231	1	14984	+
scaffold_208_uid_1526087585	1	14045	1	W	unplaced_6287	1	14045	+
scaffold_209_uid_1526087585	1	18618	1	W	unplaced_2322	1	18618	+
scaffold_210_uid_1526087585	1	13840	1	W	unplaced_6519	1	13840	+
scaffold_211_uid_1526087585	1	15515	1	W	unplaced_4746	1	15515	+
scaffold_212_uid_1526087585	1	13313	1	W	unplaced_7174	1	13313	+
scaffold_213_uid_1526087585	1	18864	1	W	unplaced_2182	1	18864	+
scaffold_214_uid_1526087585	1	15836	1	W	unplaced_4418	1	15836	+
scaffold_215_uid_1526087585	1	17352	1	W	unplaced_3128	1	17352	+
scaffold_216_uid_1526087585	1	12049	1	W	unplaced_8919	1	12049	+
scaffold_217_uid_1526087585	1	12220	1	W	unplaced_8672	1	12220	+
scaffold_218_uid_1526087585	1	15288	1	W	unplaced_4940	1	15288	+
scaffold_219_uid_1526087585	1	13040	1	W	unplaced_7543	1	13040	+
scaffold_220_uid_1526087585	1	13215	1	W	unplaced_7298	1	13215	+
scaffold_221_uid_1526087585	1	12094	1	W	unplaced_8846	1	12094	+
scaffold_222_uid_1526087585	1	18676	1	W	unplaced_2288	1	18676	+
scaffold_223_uid_1526087585	1	15800	1	W	unplaced_4451	1	15800	+
scaffold_224_uid_1526087585	1	18460	1	W	unplaced_2405	1	18460	+
scaffold_225_uid_1526087585	1	18430	1	W	unplaced_2424	1	18430	+
scaffold_226_uid_1526087585	1	13440	1	W	unplaced_7023	1	13440	+
scaffold_227_uid_1526087585	1	16311	1	W	unplaced_3976	1	16311	+
scaffold_228_uid_1526087585	1	13236	1	W	unplaced_7263	1	13236	+
scaffold_229_uid_1526087585	1	13412	1	W	unplaced_7050	1	13412	+
scaffold_230_uid_1526087585	1	17501	1	W	unplaced_3019	1	17501	+
scaffold_231_uid_1526087585	1	13239	1	W	unplaced_7261	1	13239	+
scaffold_232_uid_1526087585	1	14028	1	W	unplaced_6301	1	14028	+
scaffold_233_uid_1526087585	1	13588	1	W	unplaced_6829	1	13588	+
scaffold_234_uid_1526087585	1	17851	1	W	unplaced_2789	1	17851	+
scaffold_235_uid_1526087585	1	14913	1	W	unplaced_5311	1	14913	+
scaffold_236_uid_1526087585	1	14167	1	W	unplaced_6140	1	14167	+
scaffold_237_uid_1526087585	1	15346	1	W	unplaced_4886	1	15346	+
scaffold_238_uid_1526087585	1	12899	1	W	unplaced_7733	1	12899	+
scaffold_239_uid_1526087585	1	13576	1	W	unplaced_6845	1	13576	+
scaffold_240_uid_1526087585	1	14752	1	W	unplaced_5481	1	14752	+
scaffold_241_uid_1526087585	1	12466	1	W	unplaced_8335	1	12466	+
scaffold_242_uid_1526087585	1	17977	1	W	unplaced_2702	1	17977	+
scaffold_243_uid_1526087585	1	17183	1	W	unplaced_3259	1	17183	+
scaffold_244_uid_1526087585	1	17333	1	W	unplaced_3147	1	17333	+
scaffold_245_uid_1526087585	1	14162	1	W	unplaced_6146	1	14162	+
scaffold_246_uid_1526087585	1	17488	1	W	unplaced_3032	1	17488	+
scaffold_247_uid_1526087585	1	19550	1	W	unplaced_1843	1	19550	+
scaffold_248_uid_1526087585	1	15718	1	W	unplaced_4536	1	15718	+
scaffold_249_uid_1526087585	1	14041	1	W	unplaced_6290	1	14041	+
scaffold_250_uid_1526087585	1	16938	1	W	unplaced_3456	1	16938	+
scaffold_251_uid_1526087585	1	18863	1	W	unplaced_2184	1	18863	+
scaffold_252_uid_1526087585	1	16115	1	W	unplaced_4164	1	16115	+
scaffold_253_uid_1526087585	1	14714	1	W	unplaced_5523	1	14714	+
scaffold_254_uid_1526087585	1	11776	1	W	scaffold_304_a_139	1	11776	+
scaffold_255_uid_1526087585	1	9667	1	W	unplaced_372_b_4473	1	9667	+
scaffold_256_uid_1526087585	1	11383	1	W	unplaced_372_a_329	1	11383	+
scaffold_257_uid_1526087585	1	11895	1	W	unplaced_633_b_3817	1	11895	+
scaffold_258_uid_1526087585	1	7697	1	W	unplaced_633_a_315	1	7697	+
scaffold_259_uid_1526087585	1	15544	1	W	unplaced_70_b_5188	1	15544	+
scaffold_260_uid_1526087585	1	12709	1	W	unplaced_70_a_356	1	12709	+
scaffold_261_uid_1526087585	1	31869	1	W	scaffold_158_b_4245	1	31869	+
scaffold_262_uid_1526087585	1	22255	1	W	scaffold_158_a_320	1	22255	+
scaffold_263_uid_1526087585	1	9693	1	W	unplaced_1251_b_2687	1	9693	+
scaffold_264_uid_1526087585	1	8149	1	W	unplaced_1251_a_317	1	8149	+
scaffold_265_uid_1526087585	1	8774	1	W	unplaced_506_b_5215	1	8774	+
scaffold_266_uid_1526087585	1	9970	1	W	unplaced_506_a_440	1	9970	+
scaffold_267_uid_1526087585	1	6981	1	W	scaffold_445_b_4299	1	6981	+
scaffold_268_uid_1526087585	1	11921	1	W	scaffold_445_a_324	1	11921	+
scaffold_269_uid_1526087585	1	6305	1	W	unplaced_1157_b_5928	1	6305	+
scaffold_270_uid_1526087585	1	8680	1	W	unplaced_1157_a_261	1	8680	+
scaffold_271_uid_1526087585	1	14946	1	W	scaffold_373_a_280	1	14946	+
scaffold_272_uid_1526087585	1	10706	1	W	scaffold_315_b_3903	1	10706	+
scaffold_273_uid_1526087585	1	12428	1	W	scaffold_433_b_2883	1	12428	+
scaffold_274_uid_1526087585	1	8520	1	W	scaffold_433_a_365	1	8520	+
scaffold_275_uid_1526087585	1	6482	1	W	unplaced_584_b_3953	1	6482	+
scaffold_276_uid_1526087585	1	13016	1	W	unplaced_584_a_454	1	13016	+
scaffold_277_uid_1526087585	1	12968	1	W	unplaced_287_b_4320	1	12968	+
scaffold_278_uid_1526087585	1	9675	1	W	unplaced_287_a_380	1	9675	+
scaffold_279_uid_1526087585	1	13759	1	W	scaffold_432_a_217	1	13759	+
scaffold_280_uid_1526087585	1	10092	1	W	unplaced_1181_b_489	1	10092	+
scaffold_281_uid_1526087585	1	10177	1	W	unplaced_1181_a_306	1	10177	+
scaffold_282_uid_1526087585	1	9134	1	W	unplaced_1130_b_5275	1	9134	+
scaffold_283_uid_1526087585	1	6908	1	W	unplaced_1130_a_126	1	6908	+
scaffold_284_uid_1526087585	1	14195	1	W	unplaced_193_b_1001	1	14195	+
scaffold_285_uid_1526087585	1	11598	1	W	unplaced_880_b_2183	1	11598	+
scaffold_286_uid_1526087585	1	8348	1	W	unplaced_880_a_243	1	8348	+
scaffold_287_uid_1526087585	1	8531	1	W	unplaced_1485_b_4807	1	8531	+
scaffold_288_uid_1526087585	1	6873	1	W	unplaced_1485_a_108	1	6873	+
scaffold_289_uid_1526087585	1	7966	1	W	unplaced_853_b_4137	1	7966	+
scaffold_290_uid_1526087585	1	10105	1	W	unplaced_853_a_268	1	10105	+
scaffold_291_uid_1526087585	1	18211	1	W	scaffold_274_b_5516	1	18211	+
scaffold_292_uid_1526087585	1	11097	1	W	scaffold_274_a_425	1	11097	+
scaffold_293_uid_1526087585	1	12777	1	W	unplaced_48_a_367	1	12777	+
scaffold_294_uid_1526087585	1	18174	1	W	unplaced_69_b_5006	1	18174	+
scaffold_295_uid_1526087585	1	10403	1	W	unplaced_69_a_298	1	10403	+
scaffold_296_uid_1526087585	1	17038	1	W	scaffold_349_b_1178	1	17038	+
scaffold_297_uid_1526087585	1	16032	1	W	scaffold_294_b_1650	1	16032	+
scaffold_298_uid_1526087585	1	15354	1	W	scaffold_294_a_438	1	15354	+
scaffold_299_uid_1526087585	1	9747	1	W	unplaced_625_a_405	1	9747	+
scaffold_300_uid_1526087585	1	11715	1	W	unplaced_733_b_3025	1	11715	+
scaffold_301_uid_1526087585	1	7005	1	W	unplaced_1180_b_4660	1	7005	+
scaffold_302_uid_1526087585	1	8783	1	W	unplaced_1180_a_461	1	8783	+
scaffold_303_uid_1526087585	1	7388	1	W	scaffold_421_b_5231	1	7388	+
scaffold_304_uid_1526087585	1	11518	1	W	scaffold_421_a_418	1	11518	+
scaffold_305_uid_1526087585	1	11080	1	W	unplaced_878_a_156	1	11080	+
scaffold_306_uid_1526087585	1	11330	1	W	unplaced_1139_a_408	1	11330	+
scaffold_307_uid_1526087585	1	8323	1	W	scaffold_459_b_1318	1	8323	+
scaffold_308_uid_1526087585	1	12663	1	W	scaffold_459_a_141	1	12663	+
scaffold_309_uid_1526087585	1	10386	1	W	unplaced_726_b_4496	1	10386	+
scaffold_310_uid_1526087585	1	7536	1	W	unplaced_726_a_483	1	7536	+
scaffold_311_uid_1526087585	1	9715	1	W	unplaced_1232_b_922	1	9715	+
scaffold_312_uid_1526087585	1	9833	1	W	unplaced_1232_a_384	1	9833	+
scaffold_313_uid_1526087585	1	3439	1	W	unplaced_1534_b_5488	1	3439	+
scaffold_314_uid_1526087585	1	8150	1	W	scaffold_451_b_1862	1	8150	+
scaffold_315_uid_1526087585	1	14440	1	W	scaffold_281_b_3576	1	14440	+
scaffold_316_uid_1526087585	1	16018	1	W	scaffold_281_a_370	1	16018	+
scaffold_317_uid_1526087585	1	10766	1	W	unplaced_212_b_2755	1	10766	+
scaffold_318_uid_1526087585	1	14883	1	W	unplaced_212_a_324	1	14883	+
scaffold_319_uid_1526087585	1	8824	1	W	unplaced_1144_b_3095	1	8824	+
scaffold_320_uid_1526087585	1	9262	1	W	unplaced_1144_a_151	1	9262	+
scaffold_321_uid_1526087585	1	8039	1	W	scaffold_439_a_112	1	8039	+
scaffold_322_uid_1526087585	1	15481	1	W	unplaced_143_b_1138	1	15481	+
scaffold_323_uid_1526087585	1	13872	1	W	unplaced_143_a_245	1	13872	+
scaffold_324_uid_1526087585	1	11566	1	W	unplaced_1591_b_337	1	11566	+
scaffold_325_uid_1526087585	1	7842	1	W	unplaced_1591_a_187	1	7842	+
scaffold_326_uid_1526087585	1	15023	1	W	scaffold_263_a_313	1	15023	+
scaffold_327_uid_1526087585	1	7892	1	W	unplaced_437_b_5040	1	7892	+
scaffold_328_uid_1526087585	1	11807	1	W	unplaced_437_a_359	1	11807	+
scaffold_329_uid_1526087585	1	13999	1	W	unplaced_220_b_2678	1	13999	+
scaffold_330_uid_1526087585	1	11376	1	W	unplaced_220_a_375	1	11376	+
scaffold_331_uid_1526087585	1	19419	1	W	scaffold_216_a_167	1	19419	+
scaffold_332_uid_1526087585	1	15836	1	W	unplaced_252_b_2562	1	15836	+
scaffold_333_uid_1526087585	1	9640	1	W	unplaced_252_a_170	1	9640	+
scaffold_334_uid_1526087585	1	7750	1	W	unplaced_1167_b_5656	1	7750	+
scaffold_335_uid_1526087585	1	7307	1	W	unplaced_1167_a_348	1	7307	+
scaffold_336_uid_1526087585	1	7813	1	W	unplaced_776_b_2571	1	7813	+
scaffold_337_uid_1526087585	1	11897	1	W	unplaced_776_a_421	1	11897	+
scaffold_338_uid_1526087585	1	8264	1	W	unplaced_466_b_5462	1	8264	+
scaffold_339_uid_1526087585	1	10669	1	W	unplaced_466_a_377	1	10669	+
scaffold_340_uid_1526087585	1	11119	1	W	unplaced_446_a_414	1	11119	+
scaffold_341_uid_1526087585	1	8358	1	W	unplaced_928_b_3705	1	8358	+
scaffold_342_uid_1526087585	1	9770	1	W	unplaced_928_a_297	1	9770	+
scaffold_343_uid_1526087585	1	15938	1	W	scaffold_374_a_386	1	15938	+
scaffold_344_uid_1526087585	1	8680	1	W	scaffold_354_b_3583	1	8680	+
scaffold_345_uid_1526087585	1	16057	1	W	scaffold_354_a_309	1	16057	+
scaffold_346_uid_1526087585	1	10581	1	W	unplaced_631_b_2129	1	10581	+
scaffold_347_uid_1526087585	1	11076	1	W	unplaced_631_a_133	1	11076	+
scaffold_348_uid_1526087585	1	8265	1	W	unplaced_790_b_2019	1	8265	+
scaffold_349_uid_1526087585	1	12085	1	W	unplaced_790_a_333	1	12085	+
scaffold_350_uid_1526087585	1	4974	1	W	unplaced_1366_b_4967	1	4974	+
scaffold_351_uid_1526087585	1	10225	1	W	unplaced_1366_a_337	1	10225	+
scaffold_352_uid_1526087585	1	7614	1	W	unplaced_1064_a_252	1	7614	+
scaffold_353_uid_1526087585	1	12187	1	W	scaffold_387_b_4493	1	12187	+
scaffold_354_uid_1526087585	1	9251	1	W	scaffold_387_a_467	1	9251	+
scaffold_355_uid_1526087585	1	5284	1	W	unplaced_362_b_5390	1	5284	+
scaffold_356_uid_1526087585	1	15129	1	W	unplaced_362_a_262	1	15129	+
scaffold_357_uid_1526087585	1	10582	1	W	unplaced_788_b_1708	1	10582	+
scaffold_358_uid_1526087585	1	10000	1	W	unplaced_788_a_373	1	10000	+
scaffold_359_uid_1526087585	1	3778	1	W	unplaced_974_b_5801	1	3778	+
scaffold_360_uid_1526087585	1	17028	1	W	scaffold_198_a_292	1	17028	+
scaffold_361_uid_1526087585	1	6213	1	W	unplaced_1572_b_2546	1	6213	+
scaffold_362_uid_1526087585	1	6984	1	W	unplaced_1385_b_4355	1	6984	+
scaffold_363_uid_1526087585	1	8887	1	W	unplaced_1385_a_260	1	8887	+
scaffold_364_uid_1526087585	1	6183	1	W	unplaced_643_b_3720	1	6183	+
scaffold_365_uid_1526087585	1	13367	1	W	unplaced_643_a_367	1	13367	+
scaffold_366_uid_1526087585	1	8116	1	W	unplaced_270_b_4613	1	8116	+
scaffold_367_uid_1526087585	1	14648	1	W	unplaced_270_a_366	1	14648	+
scaffold_368_uid_1526087585	1	6372	1	W	unplaced_820_b_3744	1	6372	+
scaffold_369_uid_1526087585	1	11806	1	W	unplaced_820_a_485	1	11806	+
scaffold_370_uid_1526087585	1	16531	1	W	scaffold_337_b_1416	1	16531	+
scaffold_371_uid_1526087585	1	9588	1	W	unplaced_774_b_3781	1	9588	+
scaffold_372_uid_1526087585	1	8965	1	W	unplaced_774_a_403	1	8965	+
scaffold_373_uid_1526087585	1	9554	1	W	unplaced_83_b_4307	1	9554	+
scaffold_374_uid_1526087585	1	19269	1	W	unplaced_83_a_112	1	19269	+
scaffold_375_uid_1526087585	1	8703	1	W	scaffold_460_a_362	1	8703	+
scaffold_376_uid_1526087585	1	11005	1	W	unplaced_1432_b_2162	1	11005	+
scaffold_377_uid_1526087585	1	6901	1	W	unplaced_1432_a_244	1	6901	+
scaffold_378_uid_1526087585	1	3889	1	W	unplaced_1632_b_5135	1	3889	+
scaffold_379_uid_1526087585	1	10646	1	W	unplaced_1632_a_180	1	10646	+
scaffold_380_uid_1526087585	1	9957	1	W	unplaced_1061_b_3740	1	9957	+
scaffold_381_uid_1526087585	1	7206	1	W	unplaced_1061_a_457	1	7206	+
scaffold_382_uid_1526087585	1	11701	1	W	unplaced_43_b_5592	1	11701	+
scaffold_383_uid_1526087585	1	17765	1	W	unplaced_43_a_440	1	17765	+
scaffold_384_uid_1526087585	1	12662	1	W	unplaced_951_b_977	1	12662	+
scaffold_385_uid_1526087585	1	8295	1	W	unplaced_1299_a_496	1	8295	+
scaffold_386_uid_1526087585	1	8282	1	W	unplaced_1382_b_4108	1	8282	+
scaffold_387_uid_1526087585	1	7743	1	W	unplaced_1382_a_313	1	7743	+
scaffold_388_uid_1526087585	1	10061	1	W	unplaced_1360_b_1322	1	10061	+
scaffold_389_uid_1526087585	1	8524	1	W	unplaced_1360_a_487	1	8524	+
scaffold_390_uid_1526087585	1	8089	1	W	unplaced_1448_b_5743	1	8089	+
scaffold_391_uid_1526087585	1	5816	1	W	unplaced_1448_a_436	1	5816	+
scaffold_392_uid_1526087585	1	9464	1	W	unplaced_154_a_484	1	9464	+
scaffold_393_uid_1526087585	1	9313	1	W	unplaced_701_b_3043	1	9313	+
scaffold_394_uid_1526087585	1	5028	1	W	unplaced_698_b_4236	1	5028	+
scaffold_395_uid_1526087585	1	13425	1	W	unplaced_698_a_440	1	13425	+
scaffold_396_uid_1526087585	1	8838	1	W	unplaced_1260_b_2149	1	8838	+
scaffold_397_uid_1526087585	1	9906	1	W	unplaced_1260_a_127	1	9906	+
scaffold_398_uid_1526087585	1	7882	1	W	unplaced_352_a_116	1	7882	+
scaffold_399_uid_1526087585	1	17520	1	W	scaffold_236_b_4548	1	17520	+
scaffold_400_uid_1526087585	1	17741	1	W	scaffold_236_a_237	1	17741	+
scaffold_401_uid_1526087585	1	8455	1	W	unplaced_932_a_498	1	8455	+
scaffold_402_uid_1526087585	1	10670	1	W	unplaced_562_b_4725	1	10670	+
scaffold_403_uid_1526087585	1	10116	1	W	scaffold_427_b_1743	1	10116	+
scaffold_404_uid_1526087585	1	12416	1	W	scaffold_427_a_247	1	12416	+
scaffold_405_uid_1526087585	1	5568	1	W	unplaced_1419_b_5490	1	5568	+
scaffold_406_uid_1526087585	1	8636	1	W	unplaced_1419_a_472	1	8636	+
scaffold_407_uid_1526087585	1	7810	1	W	unplaced_377_a_159	1	7810	+
scaffold_408_uid_1526087585	1	23669	1	W	scaffold_160_b_1570	1	23669	+
scaffold_409_uid_1526087585	1	13413	1	W	unplaced_207_b_3130	1	13413	+
scaffold_410_uid_1526087585	1	8584	1	W	scaffold_437_b_3805	1	8584	+
scaffold_411_uid_1526087585	1	13715	1	W	scaffold_318_a_381	1	13715	+
scaffold_412_uid_1526087585	1	7460	1	W	scaffold_465_b_5794	1	7460	+
scaffold_413_uid_1526087585	1	6894	1	W	unplaced_1200_a_204	1	6894	+
scaffold_414_uid_1526087585	1	8486	1	W	unplaced_861_b_3874	1	8486	+
scaffold_415_uid_1526087585	1	9967	1	W	unplaced_861_a_190	1	9967	+
scaffold_416_uid_1526087585	1	14052	1	W	unplaced_416_b_258	1	14052	+
scaffold_417_uid_1526087585	1	12171	1	W	scaffold_407_a_455	1	12171	+
scaffold_418_uid_1526087585	1	17758	1	W	scaffold_309_b_4413	1	17758	+
scaffold_419_uid_1526087585	1	9527	1	W	scaffold_309_a_494	1	9527	+
scaffold_420_uid_1526087585	1	14773	1	W	unplaced_21_b_5010	1	14773	+
scaffold_421_uid_1526087585	1	21401	1	W	unplaced_21_a_244	1	21401	+
scaffold_422_uid_1526087585	1	46402	1	W	scaffold_29_D_8408	1	46402	+

## Sheet: Supplementary Table 6
Rescaled mutation of Y SNP data
	length(bp)	mutation
full_sequence	11480149	-
repeat	3331368	-
female_region	3822144	-
sequence_norepeat_nofemale	5635712	8.76e-09
SNP	6914	7.14e-06

## Sheet: Supplementary Table 7
The original result of RH map
Pos	ID	Marker Name	Distance(cR)	Cumulative(cR)	LOD(%)	Theta
1	4	F.3.scaffold_305	11	0	10.5	20.3
2	17	F1.scaffold_194	8.7	11	8.4	21.6
3	6	R.3.scaffold_305	13.4	19.8	12.6	19.1
4	10	F.1.scaffold_570	6.5	33.2	6.3	23.1
5	5	M.3.scaffold_305	31.9	39.7	27.3	12
6	25	R3.scaffold_194	29.1	71.6	25.3	12.8
7	11	R.2.scaffold_570	23.4	100.7	20.9	15
8	1	F.3.scaffold_248	13.4	124.1	12.5	19.1
9	2	M.3.scaffold_248	20.8	137.5	18.8	15.9
10	28	R2.scaffold_579	13.4	158.3	12.6	19
11	20	F2.scaffold_579	8.8	171.8	8.4	21.4
12	16	F1.scaffold_186	11.1	180.5	10.5	19.9
13	3	R.3.scaffold_248	21.1	191.7	19	15.3
14	24	R3.scaffold_186	18.4	212.7	16.8	16.6
15	12	F.2.scaffold_213	15.8	231.1	14.7	17.9
16	13	R.2.scaffold_213	---------	247
1	9	R.1.scaffold_514	12.4	0	11.7	15.5
2	8	M.1.scaffold_514	9.2	12.4	8.8	16.6
3	7	F.1.scaffold_514	18.9	21.6	17.2	13.7
4	14	F1.scaffold_61	2.8	40.5	2.8	21.3
5	18	F1.scaffold_474	0	43.3	0	23.4
6	15	F1.scaffold_62	2.9	43.4	2.8	20.9
7	22	R1.scaffold_61	9.2	46.2	8.8	16.6
8	23	R1.scaffold_62	19.2	55.5	17.5	13.2
9	26	R1.scaffold_474	18.9	74.7	17.2	13.7
10	19	F2.scaffold_399	6	93.6	5.8	18.4
11	27	R1.scaffold_399	---------	99.6

## Sheet: Supplementary Table 8
Y annotation (protein-coding genes)
Seqname	Source	Feature	Start	End	Score	Strand	Frame	Group
scaffold_115	EVM	gene	97766	98096	.	+	.	ID=evm.TU.scaffold_115.5;Name=EVM%20prediction%20scaffold_115.5
scaffold_115	EVM	mRNA	97766	98096	.	+	.	ID=evm.model.scaffold_115.5;Parent=evm.TU.scaffold_115.5;Name=EVM%20prediction%20scaffold_115.5	NR : hypothetical protein M91_15431, partial [Bos mutus];
scaffold_115	EVM	exon	97766	97956	.	+	.	ID=evm.model.scaffold_115.5.exon1;Parent=evm.model.scaffold_115.5
scaffold_115	EVM	exon	98030	98096	.	+	.	ID=evm.model.scaffold_115.5.exon2;Parent=evm.model.scaffold_115.5
scaffold_119	EVM	gene	245	21944	.	-	.	ID=evm.TU.scaffold_119.1;Name=EVM%20prediction%20scaffold_119.1
scaffold_119	EVM	mRNA	245	21944	.	-	.	ID=evm.model.scaffold_119.1;Parent=evm.TU.scaffold_119.1;Name=EVM%20prediction%20scaffold_119.1	NR : PREDICTED: LOW QUALITY PROTEIN: zinc finger protein 510 [Bos taurus] ref|XP_015325298.1| PREDICTED: LOW QUALITY PROTEIN: zinc finger protein 510 [Bos taurus];
scaffold_119	EVM	exon	21875	21944	.	-	.	ID=evm.model.scaffold_119.1.exon1;Parent=evm.model.scaffold_119.1
scaffold_119	EVM	exon	7794	8232	.	-	.	ID=evm.model.scaffold_119.1.exon2;Parent=evm.model.scaffold_119.1
scaffold_119	EVM	exon	245	656	.	-	.	ID=evm.model.scaffold_119.1.exon3;Parent=evm.model.scaffold_119.1
scaffold_119	EVM	gene	38155	40358	.	+	.	ID=evm.TU.scaffold_119.2;Name=EVM%20prediction%20scaffold_119.2
scaffold_119	EVM	mRNA	38155	40358	.	+	.	ID=evm.model.scaffold_119.2;Parent=evm.TU.scaffold_119.2;Name=EVM%20prediction%20scaffold_119.2	NR : hypothetical protein M91_10569, partial [Bos mutus];
scaffold_119	EVM	exon	38155	38356	.	+	.	ID=evm.model.scaffold_119.2.exon1;Parent=evm.model.scaffold_119.2
scaffold_119	EVM	exon	38531	38695	.	+	.	ID=evm.model.scaffold_119.2.exon2;Parent=evm.model.scaffold_119.2
scaffold_119	EVM	exon	39511	39724	.	+	.	ID=evm.model.scaffold_119.2.exon3;Parent=evm.model.scaffold_119.2
scaffold_119	EVM	exon	39890	40092	.	+	.	ID=evm.model.scaffold_119.2.exon4;Parent=evm.model.scaffold_119.2
scaffold_119	EVM	exon	40204	40358	.	+	.	ID=evm.model.scaffold_119.2.exon5;Parent=evm.model.scaffold_119.2
scaffold_119	EVM	gene	58978	59472	.	+	.	ID=evm.TU.scaffold_119.3;Name=EVM%20prediction%20scaffold_119.3
scaffold_119	EVM	mRNA	58978	59472	.	+	.	ID=evm.model.scaffold_119.3;Parent=evm.TU.scaffold_119.3;Name=EVM%20prediction%20scaffold_119.3	NR : hypothetical protein M91_10256, partial [Bos mutus];
scaffold_119	EVM	exon	58978	59134	.	+	.	ID=evm.model.scaffold_119.3.exon1;Parent=evm.model.scaffold_119.3
scaffold_119	EVM	exon	59246	59472	.	+	.	ID=evm.model.scaffold_119.3.exon2;Parent=evm.model.scaffold_119.3
scaffold_123	EVM	gene	59170	80506	.	-	.	ID=evm.TU.scaffold_123.4;Name=EVM%20prediction%20scaffold_123.4
scaffold_123	EVM	mRNA	59170	80506	.	-	.	ID=evm.model.scaffold_123.4;Parent=evm.TU.scaffold_123.4;Name=EVM%20prediction%20scaffold_123.4	NR : PREDICTED: LOW QUALITY PROTEIN: heat shock transcription factor, Y-linked-like isoform X1 [Bos taurus];
scaffold_123	EVM	exon	80424	80506	.	-	.	ID=evm.model.scaffold_123.4.exon1;Parent=evm.model.scaffold_123.4
scaffold_123	EVM	exon	78522	78742	.	-	.	ID=evm.model.scaffold_123.4.exon2;Parent=evm.model.scaffold_123.4
scaffold_123	EVM	exon	59758	60085	.	-	.	ID=evm.model.scaffold_123.4.exon3;Parent=evm.model.scaffold_123.4
scaffold_123	EVM	exon	59170	59197	.	-	.	ID=evm.model.scaffold_123.4.exon4;Parent=evm.model.scaffold_123.4
scaffold_123	EVM	gene	92118	92596	.	+	.	ID=evm.TU.scaffold_123.5;Name=EVM%20prediction%20scaffold_123.5
scaffold_123	EVM	mRNA	92118	92596	.	+	.	ID=evm.model.scaffold_123.5;Parent=evm.TU.scaffold_123.5;Name=EVM%20prediction%20scaffold_123.5	NR : Catenin (cadherin-associated protein), alpha 3 [Bos taurus];
scaffold_123	EVM	exon	92118	92344	.	+	.	ID=evm.model.scaffold_123.5.exon1;Parent=evm.model.scaffold_123.5
scaffold_123	EVM	exon	92381	92390	.	+	.	ID=evm.model.scaffold_123.5.exon2;Parent=evm.model.scaffold_123.5
scaffold_123	EVM	exon	92443	92596	.	+	.	ID=evm.model.scaffold_123.5.exon3;Parent=evm.model.scaffold_123.5
scaffold_123	EVM	gene	126493	126860	.	-	.	ID=evm.TU.scaffold_123.8;Name=EVM%20prediction%20scaffold_123.8
scaffold_123	EVM	mRNA	126493	126860	.	-	.	ID=evm.model.scaffold_123.8;Parent=evm.TU.scaffold_123.8;Name=EVM%20prediction%20scaffold_123.8	NR : PREDICTED: heat shock transcription factor, Y-linked-like [Bos taurus];
scaffold_123	EVM	exon	126806	126860	.	-	.	ID=evm.model.scaffold_123.8.exon1;Parent=evm.model.scaffold_123.8
scaffold_123	EVM	exon	126493	126677	.	-	.	ID=evm.model.scaffold_123.8.exon2;Parent=evm.model.scaffold_123.8
scaffold_123	EVM	gene	126962	145101	.	+	.	ID=evm.TU.scaffold_123.9;Name=EVM%20prediction%20scaffold_123.9
scaffold_123	EVM	mRNA	126962	145101	.	+	.	ID=evm.model.scaffold_123.9;Parent=evm.TU.scaffold_123.9;Name=EVM%20prediction%20scaffold_123.9	NR : PREDICTED: LOW QUALITY PROTEIN: uncharacterized protein LOC106991207 [Ovis aries];
scaffold_123	EVM	exon	126962	127347	.	+	.	ID=evm.model.scaffold_123.9.exon1;Parent=evm.model.scaffold_123.9
scaffold_123	EVM	exon	131776	131837	.	+	.	ID=evm.model.scaffold_123.9.exon2;Parent=evm.model.scaffold_123.9
scaffold_123	EVM	exon	134236	134399	.	+	.	ID=evm.model.scaffold_123.9.exon3;Parent=evm.model.scaffold_123.9
scaffold_123	EVM	exon	144091	145101	.	+	.	ID=evm.model.scaffold_123.9.exon4;Parent=evm.model.scaffold_123.9
scaffold_172	EVM	gene	15607	45891	.	+	.	ID=evm.TU.scaffold_172.3;Name=EVM%20prediction%20scaffold_172.3
scaffold_172	EVM	mRNA	15607	45891	.	+	.	ID=evm.model.scaffold_172.3;Parent=evm.TU.scaffold_172.3;Name=EVM%20prediction%20scaffold_172.3	NR : PREDICTED: zinc finger protein 280A-like [Bison bison bison];
scaffold_172	EVM	exon	15607	15777	.	+	.	ID=evm.model.scaffold_172.3.exon1;Parent=evm.model.scaffold_172.3
scaffold_172	EVM	exon	31537	31596	.	+	.	ID=evm.model.scaffold_172.3.exon2;Parent=evm.model.scaffold_172.3
scaffold_172	EVM	exon	44236	44308	.	+	.	ID=evm.model.scaffold_172.3.exon3;Parent=evm.model.scaffold_172.3
scaffold_172	EVM	exon	45836	45891	.	+	.	ID=evm.model.scaffold_172.3.exon4;Parent=evm.model.scaffold_172.3
scaffold_172	EVM	gene	67984	70205	.	-	.	ID=evm.TU.scaffold_172.6;Name=EVM%20prediction%20scaffold_172.6
scaffold_172	EVM	mRNA	67984	70205	.	-	.	ID=evm.model.scaffold_172.6;Parent=evm.TU.scaffold_172.6;Name=EVM%20prediction%20scaffold_172.6	NR : PREDICTED: interferon regulatory factor 8-like isoform X2 [Ovis aries];
scaffold_172	EVM	exon	70128	70205	.	-	.	ID=evm.model.scaffold_172.6.exon1;Parent=evm.model.scaffold_172.6
scaffold_172	EVM	exon	67984	68244	.	-	.	ID=evm.model.scaffold_172.6.exon2;Parent=evm.model.scaffold_172.6
scaffold_172	EVM	gene	86930	99375	.	+	.	ID=evm.TU.scaffold_172.7;Name=EVM%20prediction%20scaffold_172.7
scaffold_172	EVM	mRNA	86930	99375	.	+	.	ID=evm.model.scaffold_172.7;Parent=evm.TU.scaffold_172.7;Name=EVM%20prediction%20scaffold_172.7	NR : PREDICTED: RNA-binding motif protein, X chromosome-like isoform X1 [Pantholops hodgsonii];
scaffold_172	EVM	exon	86930	86960	.	+	.	ID=evm.model.scaffold_172.7.exon1;Parent=evm.model.scaffold_172.7
scaffold_172	EVM	exon	90888	90983	.	+	.	ID=evm.model.scaffold_172.7.exon2;Parent=evm.model.scaffold_172.7
scaffold_172	EVM	exon	91537	91643	.	+	.	ID=evm.model.scaffold_172.7.exon3;Parent=evm.model.scaffold_172.7
scaffold_172	EVM	exon	93586	93760	.	+	.	ID=evm.model.scaffold_172.7.exon4;Parent=evm.model.scaffold_172.7
scaffold_172	EVM	exon	95647	95793	.	+	.	ID=evm.model.scaffold_172.7.exon5;Parent=evm.model.scaffold_172.7
scaffold_172	EVM	exon	96917	97028	.	+	.	ID=evm.model.scaffold_172.7.exon6;Parent=evm.model.scaffold_172.7
scaffold_172	EVM	exon	98187	98312	.	+	.	ID=evm.model.scaffold_172.7.exon7;Parent=evm.model.scaffold_172.7
scaffold_172	EVM	exon	98390	98478	.	+	.	ID=evm.model.scaffold_172.7.exon8;Parent=evm.model.scaffold_172.7
scaffold_172	EVM	exon	99071	99375	.	+	.	ID=evm.model.scaffold_172.7.exon9;Parent=evm.model.scaffold_172.7
scaffold_186	EVM	gene	282	3629	.	+	.	ID=evm.TU.scaffold_186.1;Name=EVM%20prediction%20scaffold_186.1
scaffold_186	EVM	mRNA	282	3629	.	+	.	ID=evm.model.scaffold_186.1;Parent=evm.TU.scaffold_186.1;Name=EVM%20prediction%20scaffold_186.1	NR : PREDICTED: transcription factor IIIB 90 kDa subunit isoform X1 [Bos taurus] ref|XP_005196409.2| PREDICTED: transcription factor IIIB 90 kDa subunit isoform X1 [Bos taurus];
scaffold_186	EVM	exon	282	407	.	+	.	ID=evm.model.scaffold_186.1.exon1;Parent=evm.model.scaffold_186.1
scaffold_186	EVM	exon	3415	3629	.	+	.	ID=evm.model.scaffold_186.1.exon2;Parent=evm.model.scaffold_186.1
scaffold_186	EVM	gene	4628	42356	.	+	.	ID=evm.TU.scaffold_186.2;Name=EVM%20prediction%20scaffold_186.2
scaffold_186	EVM	mRNA	4628	42356	.	+	.	ID=evm.model.scaffold_186.2;Parent=evm.TU.scaffold_186.2;Name=EVM%20prediction%20scaffold_186.2	NR : hypothetical protein M91_01434, partial [Bos mutus];
scaffold_186	EVM	exon	4628	4755	.	+	.	ID=evm.model.scaffold_186.2.exon1;Parent=evm.model.scaffold_186.2
scaffold_186	EVM	exon	6882	7084	.	+	.	ID=evm.model.scaffold_186.2.exon2;Parent=evm.model.scaffold_186.2
scaffold_186	EVM	exon	40662	40848	.	+	.	ID=evm.model.scaffold_186.2.exon3;Parent=evm.model.scaffold_186.2
scaffold_186	EVM	exon	42293	42356	.	+	.	ID=evm.model.scaffold_186.2.exon4;Parent=evm.model.scaffold_186.2
scaffold_186	EVM	gene	45981	90663	.	+	.	ID=evm.TU.scaffold_186.3;Name=EVM%20prediction%20scaffold_186.3
scaffold_186	EVM	mRNA	45981	90663	.	+	.	ID=evm.model.scaffold_186.3;Parent=evm.TU.scaffold_186.3;Name=EVM%20prediction%20scaffold_186.3	NR : PREDICTED: eukaryotic translation initiation factor 2 subunit 3-like [Pantholops hodgsonii];
scaffold_186	EVM	exon	45981	46052	.	+	.	ID=evm.model.scaffold_186.3.exon1;Parent=evm.model.scaffold_186.3
scaffold_186	EVM	exon	46682	46745	.	+	.	ID=evm.model.scaffold_186.3.exon2;Parent=evm.model.scaffold_186.3
scaffold_186	EVM	exon	48037	48164	.	+	.	ID=evm.model.scaffold_186.3.exon3;Parent=evm.model.scaffold_186.3
scaffold_186	EVM	exon	48256	48377	.	+	.	ID=evm.model.scaffold_186.3.exon4;Parent=evm.model.scaffold_186.3
scaffold_186	EVM	exon	55496	55590	.	+	.	ID=evm.model.scaffold_186.3.exon5;Parent=evm.model.scaffold_186.3
scaffold_186	EVM	exon	57170	57328	.	+	.	ID=evm.model.scaffold_186.3.exon6;Parent=evm.model.scaffold_186.3
scaffold_186	EVM	exon	58204	58338	.	+	.	ID=evm.model.scaffold_186.3.exon7;Parent=evm.model.scaffold_186.3
scaffold_186	EVM	exon	59983	60077	.	+	.	ID=evm.model.scaffold_186.3.exon8;Parent=evm.model.scaffold_186.3
scaffold_186	EVM	exon	60306	60450	.	+	.	ID=evm.model.scaffold_186.3.exon9;Parent=evm.model.scaffold_186.3
scaffold_186	EVM	exon	62750	62919	.	+	.	ID=evm.model.scaffold_186.3.exon10;Parent=evm.model.scaffold_186.3
scaffold_186	EVM	exon	76439	76611	.	+	.	ID=evm.model.scaffold_186.3.exon11;Parent=evm.model.scaffold_186.3
scaffold_186	EVM	exon	90600	90663	.	+	.	ID=evm.model.scaffold_186.3.exon12;Parent=evm.model.scaffold_186.3
scaffold_186	EVM	gene	95423	96396	.	+	.	ID=evm.TU.scaffold_186.4;Name=EVM%20prediction%20scaffold_186.4
scaffold_186	EVM	mRNA	95423	96396	.	+	.	ID=evm.model.scaffold_186.4;Parent=evm.TU.scaffold_186.4;Name=EVM%20prediction%20scaffold_186.4	NR : hypothetical protein M91_21246, partial [Bos mutus];
scaffold_186	EVM	exon	95423	95464	.	+	.	ID=evm.model.scaffold_186.4.exon1;Parent=evm.model.scaffold_186.4
scaffold_186	EVM	exon	95502	95517	.	+	.	ID=evm.model.scaffold_186.4.exon2;Parent=evm.model.scaffold_186.4
scaffold_186	EVM	exon	95565	95763	.	+	.	ID=evm.model.scaffold_186.4.exon3;Parent=evm.model.scaffold_186.4
scaffold_186	EVM	exon	95801	95814	.	+	.	ID=evm.model.scaffold_186.4.exon4;Parent=evm.model.scaffold_186.4
scaffold_186	EVM	exon	95839	95999	.	+	.	ID=evm.model.scaffold_186.4.exon5;Parent=evm.model.scaffold_186.4
scaffold_186	EVM	exon	96042	96095	.	+	.	ID=evm.model.scaffold_186.4.exon6;Parent=evm.model.scaffold_186.4
scaffold_186	EVM	exon	96122	96321	.	+	.	ID=evm.model.scaffold_186.4.exon7;Parent=evm.model.scaffold_186.4
scaffold_186	EVM	exon	96360	96396	.	+	.	ID=evm.model.scaffold_186.4.exon8;Parent=evm.model.scaffold_186.4
scaffold_186	EVM	gene	127868	138031	.	-	.	ID=evm.TU.scaffold_186.6;Name=EVM%20prediction%20scaffold_186.6
scaffold_186	EVM	mRNA	127868	138031	.	-	.	ID=evm.model.scaffold_186.6;Parent=evm.TU.scaffold_186.6;Name=EVM%20prediction%20scaffold_186.6	NR : PREDICTED: uncharacterized protein LOC106992133 [Ovis aries musimon];
scaffold_186	EVM	exon	137875	138031	.	-	.	ID=evm.model.scaffold_186.6.exon1;Parent=evm.model.scaffold_186.6
scaffold_186	EVM	exon	127868	127964	.	-	.	ID=evm.model.scaffold_186.6.exon2;Parent=evm.model.scaffold_186.6
scaffold_186	EVM	gene	141462	143468	.	-	.	ID=evm.TU.scaffold_186.7;Name=EVM%20prediction%20scaffold_186.7
scaffold_186	EVM	mRNA	141462	143468	.	-	.	ID=evm.model.scaffold_186.7;Parent=evm.TU.scaffold_186.7;Name=EVM%20prediction%20scaffold_186.7	NR : hypothetical protein M91_21246, partial [Bos mutus];
scaffold_186	EVM	exon	142954	143468	.	-	.	ID=evm.model.scaffold_186.7.exon1;Parent=evm.model.scaffold_186.7
scaffold_186	EVM	exon	141462	142128	.	-	.	ID=evm.model.scaffold_186.7.exon2;Parent=evm.model.scaffold_186.7
scaffold_186	EVM	gene	144268	183901	.	+	.	ID=evm.TU.scaffold_186.8;Name=EVM%20prediction%20scaffold_186.8
scaffold_186	EVM	mRNA	144268	183901	.	+	.	ID=evm.model.scaffold_186.8;Parent=evm.TU.scaffold_186.8;Name=EVM%20prediction%20scaffold_186.8	NR : PREDICTED: zinc finger Y-chromosomal protein-like [Pantholops hodgsonii];
scaffold_186	EVM	exon	144268	144362	.	+	.	ID=evm.model.scaffold_186.8.exon1;Parent=evm.model.scaffold_186.8
scaffold_186	EVM	exon	155152	155357	.	+	.	ID=evm.model.scaffold_186.8.exon2;Parent=evm.model.scaffold_186.8
scaffold_186	EVM	exon	166246	166815	.	+	.	ID=evm.model.scaffold_186.8.exon3;Parent=evm.model.scaffold_186.8
scaffold_186	EVM	exon	179902	180051	.	+	.	ID=evm.model.scaffold_186.8.exon4;Parent=evm.model.scaffold_186.8
scaffold_186	EVM	exon	180458	180601	.	+	.	ID=evm.model.scaffold_186.8.exon5;Parent=evm.model.scaffold_186.8
scaffold_186	EVM	exon	180970	181125	.	+	.	ID=evm.model.scaffold_186.8.exon6;Parent=evm.model.scaffold_186.8
scaffold_186	EVM	exon	181808	181948	.	+	.	ID=evm.model.scaffold_186.8.exon7;Parent=evm.model.scaffold_186.8
scaffold_186	EVM	exon	182718	183901	.	+	.	ID=evm.model.scaffold_186.8.exon8;Parent=evm.model.scaffold_186.8
scaffold_186	EVM	gene	232677	235305	.	-	.	ID=evm.TU.scaffold_186.14;Name=EVM%20prediction%20scaffold_186.14
scaffold_186	EVM	mRNA	232677	235305	.	-	.	ID=evm.model.scaffold_186.14;Parent=evm.TU.scaffold_186.14;Name=EVM%20prediction%20scaffold_186.14	NR : hypothetical protein M91_09415, partial [Bos mutus];
scaffold_186	EVM	exon	234834	235305	.	-	.	ID=evm.model.scaffold_186.14.exon1;Parent=evm.model.scaffold_186.14
scaffold_186	EVM	exon	234293	234698	.	-	.	ID=evm.model.scaffold_186.14.exon2;Parent=evm.model.scaffold_186.14
scaffold_186	EVM	exon	232875	233041	.	-	.	ID=evm.model.scaffold_186.14.exon3;Parent=evm.model.scaffold_186.14
scaffold_186	EVM	exon	232677	232774	.	-	.	ID=evm.model.scaffold_186.14.exon4;Parent=evm.model.scaffold_186.14
scaffold_190	EVM	gene	3698	15406	.	+	.	ID=evm.TU.scaffold_190.1;Name=EVM%20prediction%20scaffold_190.1
scaffold_190	EVM	mRNA	3698	15406	.	+	.	ID=evm.model.scaffold_190.1;Parent=evm.TU.scaffold_190.1;Name=EVM%20prediction%20scaffold_190.1	NR : PREDICTED: testis-specific Y-encoded protein 1-like [Bos taurus];
scaffold_190	EVM	exon	3698	3772	.	+	.	ID=evm.model.scaffold_190.1.exon1;Parent=evm.model.scaffold_190.1
scaffold_190	EVM	exon	3958	4069	.	+	.	ID=evm.model.scaffold_190.1.exon2;Parent=evm.model.scaffold_190.1
scaffold_190	EVM	exon	10547	10845	.	+	.	ID=evm.model.scaffold_190.1.exon3;Parent=evm.model.scaffold_190.1
scaffold_190	EVM	exon	15317	15406	.	+	.	ID=evm.model.scaffold_190.1.exon4;Parent=evm.model.scaffold_190.1
scaffold_190	EVM	gene	21091	25793	.	-	.	ID=evm.TU.scaffold_190.2;Name=EVM%20prediction%20scaffold_190.2
scaffold_190	EVM	mRNA	21091	25793	.	-	.	ID=evm.model.scaffold_190.2;Parent=evm.TU.scaffold_190.2;Name=EVM%20prediction%20scaffold_190.2	NR : PREDICTED: LOW QUALITY PROTEIN: uncharacterized protein LOC105604082 [Ovis aries];
scaffold_190	EVM	exon	25305	25793	.	-	.	ID=evm.model.scaffold_190.2.exon1;Parent=evm.model.scaffold_190.2
scaffold_190	EVM	exon	21091	21267	.	-	.	ID=evm.model.scaffold_190.2.exon2;Parent=evm.model.scaffold_190.2
scaffold_190	EVM	gene	31229	48781	.	-	.	ID=evm.TU.scaffold_190.3;Name=EVM%20prediction%20scaffold_190.3
scaffold_190	EVM	mRNA	31229	48781	.	-	.	ID=evm.model.scaffold_190.3;Parent=evm.TU.scaffold_190.3;Name=EVM%20prediction%20scaffold_190.3	NR : ORF; similar to Drosophila supressor of hairy wing protein, Swiss-Prot Accession Number Q08876 [Ovis aries];
scaffold_190	EVM	exon	48570	48781	.	-	.	ID=evm.model.scaffold_190.3.exon1;Parent=evm.model.scaffold_190.3
scaffold_190	EVM	exon	44420	44592	.	-	.	ID=evm.model.scaffold_190.3.exon2;Parent=evm.model.scaffold_190.3
scaffold_190	EVM	exon	31229	32202	.	-	.	ID=evm.model.scaffold_190.3.exon3;Parent=evm.model.scaffold_190.3
scaffold_194	EVM	gene	2317	2767	.	-	.	ID=evm.TU.scaffold_194.1;Name=EVM%20prediction%20scaffold_194.1
scaffold_194	EVM	mRNA	2317	2767	.	-	.	ID=evm.model.scaffold_194.1;Parent=evm.TU.scaffold_194.1;Name=EVM%20prediction%20scaffold_194.1	NR : PREDICTED: craniofacial development protein 2-like isoform X2 [Ovis aries] ref|XP_012044953.1| PREDICTED: craniofacial development protein 2-like isoform X2 [Ovis aries] ref|XP_012044954.1| PREDICTED: craniofacial development protein 2-like isoform X2 [Ovis aries];
scaffold_194	EVM	exon	2691	2767	.	-	.	ID=evm.model.scaffold_194.1.exon1;Parent=evm.model.scaffold_194.1
scaffold_194	EVM	exon	2561	2609	.	-	.	ID=evm.model.scaffold_194.1.exon2;Parent=evm.model.scaffold_194.1
scaffold_194	EVM	exon	2463	2529	.	-	.	ID=evm.model.scaffold_194.1.exon3;Parent=evm.model.scaffold_194.1
scaffold_194	EVM	exon	2380	2441	.	-	.	ID=evm.model.scaffold_194.1.exon4;Parent=evm.model.scaffold_194.1
scaffold_194	EVM	exon	2317	2340	.	-	.	ID=evm.model.scaffold_194.1.exon5;Parent=evm.model.scaffold_194.1
scaffold_194	EVM	gene	29990	89919	.	+	.	ID=evm.TU.scaffold_194.5;Name=EVM%20prediction%20scaffold_194.5
scaffold_194	EVM	mRNA	29990	89919	.	+	.	ID=evm.model.scaffold_194.5;Parent=evm.TU.scaffold_194.5;Name=EVM%20prediction%20scaffold_194.5	NR : Zinc finger protein 879, partial [Bos mutus];
scaffold_194	EVM	exon	29990	30155	.	+	.	ID=evm.model.scaffold_194.5.exon1;Parent=evm.model.scaffold_194.5
scaffold_194	EVM	exon	30366	30495	.	+	.	ID=evm.model.scaffold_194.5.exon2;Parent=evm.model.scaffold_194.5
scaffold_194	EVM	exon	36901	37052	.	+	.	ID=evm.model.scaffold_194.5.exon3;Parent=evm.model.scaffold_194.5
scaffold_194	EVM	exon	89414	89919	.	+	.	ID=evm.model.scaffold_194.5.exon4;Parent=evm.model.scaffold_194.5
scaffold_194	EVM	gene	90259	90802	.	-	.	ID=evm.TU.scaffold_194.6;Name=EVM%20prediction%20scaffold_194.6
scaffold_194	EVM	mRNA	90259	90802	.	-	.	ID=evm.model.scaffold_194.6;Parent=evm.TU.scaffold_194.6;Name=EVM%20prediction%20scaffold_194.6	NR : hypothetical protein M91_02532, partial [Bos mutus];
scaffold_194	EVM	exon	90798	90802	.	-	.	ID=evm.model.scaffold_194.6.exon1;Parent=evm.model.scaffold_194.6
scaffold_194	EVM	exon	90513	90715	.	-	.	ID=evm.model.scaffold_194.6.exon2;Parent=evm.model.scaffold_194.6
scaffold_194	EVM	exon	90259	90486	.	-	.	ID=evm.model.scaffold_194.6.exon3;Parent=evm.model.scaffold_194.6
scaffold_194	EVM	gene	111413	127379	.	+	.	ID=evm.TU.scaffold_194.8;Name=EVM%20prediction%20scaffold_194.8
scaffold_194	EVM	mRNA	111413	127379	.	+	.	ID=evm.model.scaffold_194.8;Parent=evm.TU.scaffold_194.8;Name=EVM%20prediction%20scaffold_194.8	NR : hypothetical protein M91_08065 [Bos mutus];
scaffold_194	EVM	exon	111413	111653	.	+	.	ID=evm.model.scaffold_194.8.exon1;Parent=evm.model.scaffold_194.8
scaffold_194	EVM	exon	127204	127379	.	+	.	ID=evm.model.scaffold_194.8.exon2;Parent=evm.model.scaffold_194.8
scaffold_194	EVM	gene	180348	181348	.	-	.	ID=evm.TU.scaffold_194.9;Name=EVM%20prediction%20scaffold_194.9
scaffold_194	EVM	mRNA	180348	181348	.	-	.	ID=evm.model.scaffold_194.9;Parent=evm.TU.scaffold_194.9;Name=EVM%20prediction%20scaffold_194.9	NR : hypothetical protein M91_09415, partial [Bos mutus];
scaffold_194	EVM	exon	181325	181348	.	-	.	ID=evm.model.scaffold_194.9.exon1;Parent=evm.model.scaffold_194.9
scaffold_194	EVM	exon	181109	181266	.	-	.	ID=evm.model.scaffold_194.9.exon2;Parent=evm.model.scaffold_194.9
scaffold_194	EVM	exon	180927	181084	.	-	.	ID=evm.model.scaffold_194.9.exon3;Parent=evm.model.scaffold_194.9
scaffold_194	EVM	exon	180762	180849	.	-	.	ID=evm.model.scaffold_194.9.exon4;Parent=evm.model.scaffold_194.9
scaffold_194	EVM	exon	180715	180728	.	-	.	ID=evm.model.scaffold_194.9.exon5;Parent=evm.model.scaffold_194.9
scaffold_194	EVM	exon	180348	180660	.	-	.	ID=evm.model.scaffold_194.9.exon6;Parent=evm.model.scaffold_194.9
scaffold_194	EVM	gene	231192	270025	.	+	.	ID=evm.TU.scaffold_194.12;Name=EVM%20prediction%20scaffold_194.12
scaffold_194	EVM	mRNA	231192	270025	.	+	.	ID=evm.model.scaffold_194.12;Parent=evm.TU.scaffold_194.12;Name=EVM%20prediction%20scaffold_194.12	NR : PREDICTED: catenin alpha-3 isoform X2 [Bos taurus];
scaffold_194	EVM	exon	231192	231392	.	+	.	ID=evm.model.scaffold_194.12.exon1;Parent=evm.model.scaffold_194.12
scaffold_194	EVM	exon	242563	242623	.	+	.	ID=evm.model.scaffold_194.12.exon2;Parent=evm.model.scaffold_194.12
scaffold_194	EVM	exon	246807	246848	.	+	.	ID=evm.model.scaffold_194.12.exon3;Parent=evm.model.scaffold_194.12
scaffold_194	EVM	exon	269544	270025	.	+	.	ID=evm.model.scaffold_194.12.exon4;Parent=evm.model.scaffold_194.12
scaffold_194	EVM	gene	356557	357054	.	-	.	ID=evm.TU.scaffold_194.16;Name=EVM%20prediction%20scaffold_194.16
scaffold_194	EVM	mRNA	356557	357054	.	-	.	ID=evm.model.scaffold_194.16;Parent=evm.TU.scaffold_194.16;Name=EVM%20prediction%20scaffold_194.16	NR : PREDICTED: LOW QUALITY PROTEIN: craniofacial development protein 2 isoform X1 [Ovis aries];
scaffold_194	EVM	exon	357003	357054	.	-	.	ID=evm.model.scaffold_194.16.exon1;Parent=evm.model.scaffold_194.16
scaffold_194	EVM	exon	356557	356892	.	-	.	ID=evm.model.scaffold_194.16.exon2;Parent=evm.model.scaffold_194.16
scaffold_194	EVM	gene	378310	401087	.	-	.	ID=evm.TU.scaffold_194.18;Name=EVM%20prediction%20scaffold_194.18
scaffold_194	EVM	mRNA	378310	401087	.	-	.	ID=evm.model.scaffold_194.18;Parent=evm.TU.scaffold_194.18;Name=EVM%20prediction%20scaffold_194.18	NR : PREDICTED: LOW QUALITY PROTEIN: heat shock transcription factor, Y-linked-like isoform X1 [Bos taurus];
scaffold_194	EVM	exon	400575	401087	.	-	.	ID=evm.model.scaffold_194.18.exon1;Parent=evm.model.scaffold_194.18
scaffold_194	EVM	exon	399888	400097	.	-	.	ID=evm.model.scaffold_194.18.exon2;Parent=evm.model.scaffold_194.18
scaffold_194	EVM	exon	378310	378345	.	-	.	ID=evm.model.scaffold_194.18.exon3;Parent=evm.model.scaffold_194.18
scaffold_194	EVM	gene	422013	448136	.	+	.	ID=evm.TU.scaffold_194.19;Name=EVM%20prediction%20scaffold_194.19
scaffold_194	EVM	mRNA	422013	448136	.	+	.	ID=evm.model.scaffold_194.19;Parent=evm.TU.scaffold_194.19;Name=EVM%20prediction%20scaffold_194.19	NR : PREDICTED: testis-specific Y-encoded protein 1-like [Bubalus bubalis];
scaffold_194	EVM	exon	422013	422042	.	+	.	ID=evm.model.scaffold_194.19.exon1;Parent=evm.model.scaffold_194.19
scaffold_194	EVM	exon	429888	429959	.	+	.	ID=evm.model.scaffold_194.19.exon2;Parent=evm.model.scaffold_194.19
scaffold_194	EVM	exon	447254	447304	.	+	.	ID=evm.model.scaffold_194.19.exon3;Parent=evm.model.scaffold_194.19
scaffold_194	EVM	exon	447879	447993	.	+	.	ID=evm.model.scaffold_194.19.exon4;Parent=evm.model.scaffold_194.19
scaffold_194	EVM	exon	448084	448136	.	+	.	ID=evm.model.scaffold_194.19.exon5;Parent=evm.model.scaffold_194.19
scaffold_194	EVM	gene	448360	456154	.	+	.	ID=evm.TU.scaffold_194.20;Name=EVM%20prediction%20scaffold_194.20
scaffold_194	EVM	mRNA	448360	456154	.	+	.	ID=evm.model.scaffold_194.20;Parent=evm.TU.scaffold_194.20;Name=EVM%20prediction%20scaffold_194.20	NR : testis-specific Y-encoded protein 1 [Bos taurus];
scaffold_194	EVM	exon	448360	448399	.	+	.	ID=evm.model.scaffold_194.20.exon1;Parent=evm.model.scaffold_194.20
scaffold_194	EVM	exon	450419	450453	.	+	.	ID=evm.model.scaffold_194.20.exon2;Parent=evm.model.scaffold_194.20
scaffold_194	EVM	exon	450690	450840	.	+	.	ID=evm.model.scaffold_194.20.exon3;Parent=evm.model.scaffold_194.20
scaffold_194	EVM	exon	451020	451129	.	+	.	ID=evm.model.scaffold_194.20.exon4;Parent=evm.model.scaffold_194.20
scaffold_194	EVM	exon	451223	451223	.	+	.	ID=evm.model.scaffold_194.20.exon5;Parent=evm.model.scaffold_194.20
scaffold_194	EVM	exon	455885	456030	.	+	.	ID=evm.model.scaffold_194.20.exon6;Parent=evm.model.scaffold_194.20
scaffold_194	EVM	exon	456116	456154	.	+	.	ID=evm.model.scaffold_194.20.exon7;Parent=evm.model.scaffold_194.20
scaffold_213	EVM	gene	1773	2928	.	-	.	ID=evm.TU.scaffold_213.1;Name=EVM%20prediction%20scaffold_213.1
scaffold_213	EVM	mRNA	1773	2928	.	-	.	ID=evm.model.scaffold_213.1;Parent=evm.TU.scaffold_213.1;Name=EVM%20prediction%20scaffold_213.1	NR : PREDICTED: LOW QUALITY PROTEIN: uncharacterized protein LOC106990730 [Ovis aries musimon];
scaffold_213	EVM	exon	2855	2928	.	-	.	ID=evm.model.scaffold_213.1.exon1;Parent=evm.model.scaffold_213.1
scaffold_213	EVM	exon	2681	2737	.	-	.	ID=evm.model.scaffold_213.1.exon2;Parent=evm.model.scaffold_213.1
scaffold_213	EVM	exon	1773	2082	.	-	.	ID=evm.model.scaffold_213.1.exon3;Parent=evm.model.scaffold_213.1
scaffold_213	EVM	gene	3406	5608	.	-	.	ID=evm.TU.scaffold_213.2;Name=EVM%20prediction%20scaffold_213.2
scaffold_213	EVM	mRNA	3406	5608	.	-	.	ID=evm.model.scaffold_213.2;Parent=evm.TU.scaffold_213.2;Name=EVM%20prediction%20scaffold_213.2	NR : PREDICTED: LOW QUALITY PROTEIN: uncharacterized protein LOC105615685 [Ovis aries];
scaffold_213	EVM	exon	5591	5608	.	-	.	ID=evm.model.scaffold_213.2.exon1;Parent=evm.model.scaffold_213.2
scaffold_213	EVM	exon	3406	4293	.	-	.	ID=evm.model.scaffold_213.2.exon2;Parent=evm.model.scaffold_213.2
scaffold_213	EVM	gene	23916	48534	.	+	.	ID=evm.TU.scaffold_213.6;Name=EVM%20prediction%20scaffold_213.6
scaffold_213	EVM	mRNA	23916	48534	.	+	.	ID=evm.model.scaffold_213.6;Parent=evm.TU.scaffold_213.6;Name=EVM%20prediction%20scaffold_213.6	NR : PREDICTED: ATP-dependent RNA helicase DDX3X-like isoform X2 [Pantholops hodgsonii];
scaffold_213	EVM	exon	23916	24472	.	+	.	ID=evm.model.scaffold_213.6.exon1;Parent=evm.model.scaffold_213.6
scaffold_213	EVM	exon	27036	27102	.	+	.	ID=evm.model.scaffold_213.6.exon2;Parent=evm.model.scaffold_213.6
scaffold_213	EVM	exon	33345	33439	.	+	.	ID=evm.model.scaffold_213.6.exon3;Parent=evm.model.scaffold_213.6
scaffold_213	EVM	exon	37414	37552	.	+	.	ID=evm.model.scaffold_213.6.exon4;Parent=evm.model.scaffold_213.6
scaffold_213	EVM	exon	40366	40426	.	+	.	ID=evm.model.scaffold_213.6.exon5;Parent=evm.model.scaffold_213.6
scaffold_213	EVM	exon	42245	42292	.	+	.	ID=evm.model.scaffold_213.6.exon6;Parent=evm.model.scaffold_213.6
scaffold_213	EVM	exon	42862	42991	.	+	.	ID=evm.model.scaffold_213.6.exon7;Parent=evm.model.scaffold_213.6
scaffold_213	EVM	exon	43777	43935	.	+	.	ID=evm.model.scaffold_213.6.exon8;Parent=evm.model.scaffold_213.6
scaffold_213	EVM	exon	44010	44109	.	+	.	ID=evm.model.scaffold_213.6.exon9;Parent=evm.model.scaffold_213.6
scaffold_213	EVM	exon	44480	44615	.	+	.	ID=evm.model.scaffold_213.6.exon10;Parent=evm.model.scaffold_213.6
scaffold_213	EVM	exon	45592	45677	.	+	.	ID=evm.model.scaffold_213.6.exon11;Parent=evm.model.scaffold_213.6
scaffold_213	EVM	exon	45916	46014	.	+	.	ID=evm.model.scaffold_213.6.exon12;Parent=evm.model.scaffold_213.6
scaffold_213	EVM	exon	46099	46259	.	+	.	ID=evm.model.scaffold_213.6.exon13;Parent=evm.model.scaffold_213.6
scaffold_213	EVM	exon	46517	46661	.	+	.	ID=evm.model.scaffold_213.6.exon14;Parent=evm.model.scaffold_213.6
scaffold_213	EVM	exon	46769	46913	.	+	.	ID=evm.model.scaffold_213.6.exon15;Parent=evm.model.scaffold_213.6
scaffold_213	EVM	exon	47142	47323	.	+	.	ID=evm.model.scaffold_213.6.exon16;Parent=evm.model.scaffold_213.6
scaffold_213	EVM	exon	47421	47538	.	+	.	ID=evm.model.scaffold_213.6.exon17;Parent=evm.model.scaffold_213.6
scaffold_213	EVM	exon	47706	47859	.	+	.	ID=evm.model.scaffold_213.6.exon18;Parent=evm.model.scaffold_213.6
scaffold_213	EVM	exon	48120	48253	.	+	.	ID=evm.model.scaffold_213.6.exon19;Parent=evm.model.scaffold_213.6
scaffold_213	EVM	exon	48455	48534	.	+	.	ID=evm.model.scaffold_213.6.exon20;Parent=evm.model.scaffold_213.6
scaffold_213	EVM	gene	71594	86232	.	-	.	ID=evm.TU.scaffold_213.8;Name=EVM%20prediction%20scaffold_213.8
scaffold_213	EVM	mRNA	71594	86232	.	-	.	ID=evm.model.scaffold_213.8;Parent=evm.TU.scaffold_213.8;Name=EVM%20prediction%20scaffold_213.8	NR : PREDICTED: uncharacterized protein LOC105608292, partial [Ovis aries musimon];
scaffold_213	EVM	exon	86053	86232	.	-	.	ID=evm.model.scaffold_213.8.exon1;Parent=evm.model.scaffold_213.8
scaffold_213	EVM	exon	82763	82850	.	-	.	ID=evm.model.scaffold_213.8.exon2;Parent=evm.model.scaffold_213.8
scaffold_213	EVM	exon	71594	71726	.	-	.	ID=evm.model.scaffold_213.8.exon3;Parent=evm.model.scaffold_213.8
scaffold_213	EVM	gene	100386	102403	.	-	.	ID=evm.TU.scaffold_213.10;Name=EVM%20prediction%20scaffold_213.10
scaffold_213	EVM	mRNA	100386	102403	.	-	.	ID=evm.model.scaffold_213.10;Parent=evm.TU.scaffold_213.10;Name=EVM%20prediction%20scaffold_213.10	NR : PREDICTED: endogenous retrovirus group K member 25 Pol protein-like [Ovis aries];
scaffold_213	EVM	exon	101896	102403	.	-	.	ID=evm.model.scaffold_213.10.exon1;Parent=evm.model.scaffold_213.10
scaffold_213	EVM	exon	100386	100466	.	-	.	ID=evm.model.scaffold_213.10.exon2;Parent=evm.model.scaffold_213.10
scaffold_213	EVM	gene	107124	175129	.	+	.	ID=evm.TU.scaffold_213.11;Name=EVM%20prediction%20scaffold_213.11
scaffold_213	EVM	mRNA	107124	175129	.	+	.	ID=evm.model.scaffold_213.11;Parent=evm.TU.scaffold_213.11;Name=EVM%20prediction%20scaffold_213.11	NR : TPA: ubiquitously transcribed tetratricopeptide repeat gene, Y-linked [Bos taurus];
scaffold_213	EVM	exon	107124	107171	.	+	.	ID=evm.model.scaffold_213.11.exon1;Parent=evm.model.scaffold_213.11
scaffold_213	EVM	exon	112284	112392	.	+	.	ID=evm.model.scaffold_213.11.exon2;Parent=evm.model.scaffold_213.11
scaffold_213	EVM	exon	131338	131387	.	+	.	ID=evm.model.scaffold_213.11.exon3;Parent=evm.model.scaffold_213.11
scaffold_213	EVM	exon	159024	159082	.	+	.	ID=evm.model.scaffold_213.11.exon4;Parent=evm.model.scaffold_213.11
scaffold_213	EVM	exon	166055	166175	.	+	.	ID=evm.model.scaffold_213.11.exon5;Parent=evm.model.scaffold_213.11
scaffold_213	EVM	exon	175075	175129	.	+	.	ID=evm.model.scaffold_213.11.exon6;Parent=evm.model.scaffold_213.11
scaffold_213	EVM	gene	193716	263599	.	+	.	ID=evm.TU.scaffold_213.13;Name=EVM%20prediction%20scaffold_213.13
scaffold_213	EVM	mRNA	193716	263599	.	+	.	ID=evm.model.scaffold_213.13;Parent=evm.TU.scaffold_213.13;Name=EVM%20prediction%20scaffold_213.13	NR : PREDICTED: lysine-specific demethylase 6A-like isoform X1 [Pantholops hodgsonii];
scaffold_213	EVM	exon	193716	193842	.	+	.	ID=evm.model.scaffold_213.13.exon1;Parent=evm.model.scaffold_213.13
scaffold_213	EVM	exon	197662	197760	.	+	.	ID=evm.model.scaffold_213.13.exon2;Parent=evm.model.scaffold_213.13
scaffold_213	EVM	exon	197885	198104	.	+	.	ID=evm.model.scaffold_213.13.exon3;Parent=evm.model.scaffold_213.13
scaffold_213	EVM	exon	198603	198737	.	+	.	ID=evm.model.scaffold_213.13.exon4;Parent=evm.model.scaffold_213.13
scaffold_213	EVM	exon	199191	199346	.	+	.	ID=evm.model.scaffold_213.13.exon5;Parent=evm.model.scaffold_213.13
scaffold_213	EVM	exon	200911	201006	.	+	.	ID=evm.model.scaffold_213.13.exon6;Parent=evm.model.scaffold_213.13
scaffold_213	EVM	exon	201621	202004	.	+	.	ID=evm.model.scaffold_213.13.exon7;Parent=evm.model.scaffold_213.13
scaffold_213	EVM	exon	210778	211538	.	+	.	ID=evm.model.scaffold_213.13.exon8;Parent=evm.model.scaffold_213.13
scaffold_213	EVM	exon	215198	215327	.	+	.	ID=evm.model.scaffold_213.13.exon9;Parent=evm.model.scaffold_213.13
scaffold_213	EVM	exon	216647	216752	.	+	.	ID=evm.model.scaffold_213.13.exon10;Parent=evm.model.scaffold_213.13
scaffold_213	EVM	exon	217288	217493	.	+	.	ID=evm.model.scaffold_213.13.exon11;Parent=evm.model.scaffold_213.13
scaffold_213	EVM	exon	225511	225575	.	+	.	ID=evm.model.scaffold_213.13.exon12;Parent=evm.model.scaffold_213.13
scaffold_213	EVM	exon	225651	225725	.	+	.	ID=evm.model.scaffold_213.13.exon13;Parent=evm.model.scaffold_213.13
scaffold_213	EVM	exon	226471	226619	.	+	.	ID=evm.model.scaffold_213.13.exon14;Parent=evm.model.scaffold_213.13
scaffold_213	EVM	exon	230941	231055	.	+	.	ID=evm.model.scaffold_213.13.exon15;Parent=evm.model.scaffold_213.13
scaffold_213	EVM	exon	232446	232633	.	+	.	ID=evm.model.scaffold_213.13.exon16;Parent=evm.model.scaffold_213.13
scaffold_213	EVM	exon	240788	240929	.	+	.	ID=evm.model.scaffold_213.13.exon17;Parent=evm.model.scaffold_213.13
scaffold_213	EVM	exon	250038	250164	.	+	.	ID=evm.model.scaffold_213.13.exon18;Parent=evm.model.scaffold_213.13
scaffold_213	EVM	exon	258197	258367	.	+	.	ID=evm.model.scaffold_213.13.exon19;Parent=evm.model.scaffold_213.13
scaffold_213	EVM	exon	263591	263599	.	+	.	ID=evm.model.scaffold_213.13.exon20;Parent=evm.model.scaffold_213.13
scaffold_213	EVM	gene	271362	316842	.	-	.	ID=evm.TU.scaffold_213.14;Name=EVM%20prediction%20scaffold_213.14
scaffold_213	EVM	mRNA	271362	316842	.	-	.	ID=evm.model.scaffold_213.14;Parent=evm.TU.scaffold_213.14;Name=EVM%20prediction%20scaffold_213.14	NR : PREDICTED: probable ubiquitin carboxyl-terminal hydrolase FAF-X-like isoform X2 [Pantholops hodgsonii];
scaffold_213	EVM	exon	316714	316842	.	-	.	ID=evm.model.scaffold_213.14.exon1;Parent=evm.model.scaffold_213.14
scaffold_213	EVM	exon	305544	305710	.	-	.	ID=evm.model.scaffold_213.14.exon2;Parent=evm.model.scaffold_213.14
scaffold_213	EVM	exon	303486	303711	.	-	.	ID=evm.model.scaffold_213.14.exon3;Parent=evm.model.scaffold_213.14
scaffold_213	EVM	exon	302839	302968	.	-	.	ID=evm.model.scaffold_213.14.exon4;Parent=evm.model.scaffold_213.14
scaffold_213	EVM	exon	301695	301737	.	-	.	ID=evm.model.scaffold_213.14.exon5;Parent=evm.model.scaffold_213.14
scaffold_213	EVM	exon	271808	271860	.	-	.	ID=evm.model.scaffold_213.14.exon6;Parent=evm.model.scaffold_213.14
scaffold_213	EVM	exon	271362	271501	.	-	.	ID=evm.model.scaffold_213.14.exon7;Parent=evm.model.scaffold_213.14
scaffold_213	EVM	gene	324112	326532	.	+	.	ID=evm.TU.scaffold_213.15;Name=EVM%20prediction%20scaffold_213.15
scaffold_213	EVM	mRNA	324112	326532	.	+	.	ID=evm.model.scaffold_213.15;Parent=evm.TU.scaffold_213.15;Name=EVM%20prediction%20scaffold_213.15	NR : TPA: hypothetical protein BOS_3811 [Bos taurus];
scaffold_213	EVM	exon	324112	324176	.	+	.	ID=evm.model.scaffold_213.15.exon1;Parent=evm.model.scaffold_213.15
scaffold_213	EVM	exon	325845	325986	.	+	.	ID=evm.model.scaffold_213.15.exon2;Parent=evm.model.scaffold_213.15
scaffold_213	EVM	exon	326404	326532	.	+	.	ID=evm.model.scaffold_213.15.exon3;Parent=evm.model.scaffold_213.15
scaffold_213	EVM	gene	333184	367748	.	+	.	ID=evm.TU.scaffold_213.16;Name=EVM%20prediction%20scaffold_213.16
scaffold_213	EVM	mRNA	333184	367748	.	+	.	ID=evm.model.scaffold_213.16;Parent=evm.TU.scaffold_213.16;Name=EVM%20prediction%20scaffold_213.16	NR : PREDICTED: U2 small nuclear ribonucleoprotein auxiliary factor 35 kDa subunit-related protein 2-like [Pantholops hodgsonii];
scaffold_213	EVM	exon	333184	333227	.	+	.	ID=evm.model.scaffold_213.16.exon1;Parent=evm.model.scaffold_213.16
scaffold_213	EVM	exon	333566	333645	.	+	.	ID=evm.model.scaffold_213.16.exon2;Parent=evm.model.scaffold_213.16
scaffold_213	EVM	exon	352938	353016	.	+	.	ID=evm.model.scaffold_213.16.exon3;Parent=evm.model.scaffold_213.16
scaffold_213	EVM	exon	356150	356258	.	+	.	ID=evm.model.scaffold_213.16.exon4;Parent=evm.model.scaffold_213.16
scaffold_213	EVM	exon	356480	356566	.	+	.	ID=evm.model.scaffold_213.16.exon5;Parent=evm.model.scaffold_213.16
scaffold_213	EVM	exon	360422	360460	.	+	.	ID=evm.model.scaffold_213.16.exon6;Parent=evm.model.scaffold_213.16
scaffold_213	EVM	exon	361051	361169	.	+	.	ID=evm.model.scaffold_213.16.exon7;Parent=evm.model.scaffold_213.16
scaffold_213	EVM	exon	367535	367748	.	+	.	ID=evm.model.scaffold_213.16.exon8;Parent=evm.model.scaffold_213.16
scaffold_213	EVM	gene	378233	382838	.	-	.	ID=evm.TU.scaffold_213.17;Name=EVM%20prediction%20scaffold_213.17
scaffold_213	EVM	mRNA	378233	382838	.	-	.	ID=evm.model.scaffold_213.17;Parent=evm.TU.scaffold_213.17;Name=EVM%20prediction%20scaffold_213.17	NR : actin-related protein 2/3 complex subunit 1B [Cricetulus griseus];
scaffold_213	EVM	exon	382719	382838	.	-	.	ID=evm.model.scaffold_213.17.exon1;Parent=evm.model.scaffold_213.17
scaffold_213	EVM	exon	378788	378896	.	-	.	ID=evm.model.scaffold_213.17.exon2;Parent=evm.model.scaffold_213.17
scaffold_213	EVM	exon	378233	378501	.	-	.	ID=evm.model.scaffold_213.17.exon3;Parent=evm.model.scaffold_213.17
scaffold_213	EVM	gene	453313	547723	.	+	.	ID=evm.TU.scaffold_213.21;Name=EVM%20prediction%20scaffold_213.21
scaffold_213	EVM	mRNA	453313	547723	.	+	.	ID=evm.model.scaffold_213.21;Parent=evm.TU.scaffold_213.21;Name=EVM%20prediction%20scaffold_213.21	NR : PREDICTED: probable ubiquitin carboxyl-terminal hydrolase FAF-X-like isoform X2 [Pantholops hodgsonii];
scaffold_213	EVM	exon	453313	453522	.	+	.	ID=evm.model.scaffold_213.21.exon1;Parent=evm.model.scaffold_213.21
scaffold_213	EVM	exon	453637	453890	.	+	.	ID=evm.model.scaffold_213.21.exon2;Parent=evm.model.scaffold_213.21
scaffold_213	EVM	exon	467442	467503	.	+	.	ID=evm.model.scaffold_213.21.exon3;Parent=evm.model.scaffold_213.21
scaffold_213	EVM	exon	476760	476905	.	+	.	ID=evm.model.scaffold_213.21.exon4;Parent=evm.model.scaffold_213.21
scaffold_213	EVM	exon	480413	480492	.	+	.	ID=evm.model.scaffold_213.21.exon5;Parent=evm.model.scaffold_213.21
scaffold_213	EVM	exon	482938	483050	.	+	.	ID=evm.model.scaffold_213.21.exon6;Parent=evm.model.scaffold_213.21
scaffold_213	EVM	exon	484505	484723	.	+	.	ID=evm.model.scaffold_213.21.exon7;Parent=evm.model.scaffold_213.21
scaffold_213	EVM	exon	487433	487548	.	+	.	ID=evm.model.scaffold_213.21.exon8;Parent=evm.model.scaffold_213.21
scaffold_213	EVM	exon	487748	487999	.	+	.	ID=evm.model.scaffold_213.21.exon9;Parent=evm.model.scaffold_213.21
scaffold_213	EVM	exon	488075	488213	.	+	.	ID=evm.model.scaffold_213.21.exon10;Parent=evm.model.scaffold_213.21
scaffold_213	EVM	exon	491488	491640	.	+	.	ID=evm.model.scaffold_213.21.exon11;Parent=evm.model.scaffold_213.21
scaffold_213	EVM	exon	492837	492941	.	+	.	ID=evm.model.scaffold_213.21.exon12;Parent=evm.model.scaffold_213.21
scaffold_213	EVM	exon	500897	501103	.	+	.	ID=evm.model.scaffold_213.21.exon13;Parent=evm.model.scaffold_213.21
scaffold_213	EVM	exon	502177	502313	.	+	.	ID=evm.model.scaffold_213.21.exon14;Parent=evm.model.scaffold_213.21
scaffold_213	EVM	exon	504083	504216	.	+	.	ID=evm.model.scaffold_213.21.exon15;Parent=evm.model.scaffold_213.21
scaffold_213	EVM	exon	511805	511892	.	+	.	ID=evm.model.scaffold_213.21.exon16;Parent=evm.model.scaffold_213.21
scaffold_213	EVM	exon	519448	519790	.	+	.	ID=evm.model.scaffold_213.21.exon17;Parent=evm.model.scaffold_213.21
scaffold_213	EVM	exon	520975	521070	.	+	.	ID=evm.model.scaffold_213.21.exon18;Parent=evm.model.scaffold_213.21
scaffold_213	EVM	exon	521504	521715	.	+	.	ID=evm.model.scaffold_213.21.exon19;Parent=evm.model.scaffold_213.21
scaffold_213	EVM	exon	522883	523123	.	+	.	ID=evm.model.scaffold_213.21.exon20;Parent=evm.model.scaffold_213.21
scaffold_213	EVM	exon	523442	523591	.	+	.	ID=evm.model.scaffold_213.21.exon21;Parent=evm.model.scaffold_213.21
scaffold_213	EVM	exon	524367	524487	.	+	.	ID=evm.model.scaffold_213.21.exon22;Parent=evm.model.scaffold_213.21
scaffold_213	EVM	exon	533794	533924	.	+	.	ID=evm.model.scaffold_213.21.exon23;Parent=evm.model.scaffold_213.21
scaffold_213	EVM	exon	534099	534377	.	+	.	ID=evm.model.scaffold_213.21.exon24;Parent=evm.model.scaffold_213.21
scaffold_213	EVM	exon	537740	537865	.	+	.	ID=evm.model.scaffold_213.21.exon25;Parent=evm.model.scaffold_213.21
scaffold_213	EVM	exon	539087	539212	.	+	.	ID=evm.model.scaffold_213.21.exon26;Parent=evm.model.scaffold_213.21
scaffold_213	EVM	exon	540480	540649	.	+	.	ID=evm.model.scaffold_213.21.exon27;Parent=evm.model.scaffold_213.21
scaffold_213	EVM	exon	543769	543877	.	+	.	ID=evm.model.scaffold_213.21.exon28;Parent=evm.model.scaffold_213.21
scaffold_213	EVM	exon	544211	544357	.	+	.	ID=evm.model.scaffold_213.21.exon29;Parent=evm.model.scaffold_213.21
scaffold_213	EVM	exon	545440	545586	.	+	.	ID=evm.model.scaffold_213.21.exon30;Parent=evm.model.scaffold_213.21
scaffold_213	EVM	exon	547501	547723	.	+	.	ID=evm.model.scaffold_213.21.exon31;Parent=evm.model.scaffold_213.21
scaffold_213	EVM	gene	638472	641660	.	-	.	ID=evm.TU.scaffold_213.24;Name=EVM%20prediction%20scaffold_213.24
scaffold_213	EVM	mRNA	638472	641660	.	-	.	ID=evm.model.scaffold_213.24;Parent=evm.TU.scaffold_213.24;Name=EVM%20prediction%20scaffold_213.24	NR : zinc finger protein 33B [Ovis aries] gb|ADP89567.1| zinc finger protein 33B [Ovis aries];
scaffold_213	EVM	exon	641625	641660	.	-	.	ID=evm.model.scaffold_213.24.exon1;Parent=evm.model.scaffold_213.24
scaffold_213	EVM	exon	641341	641411	.	-	.	ID=evm.model.scaffold_213.24.exon2;Parent=evm.model.scaffold_213.24
scaffold_213	EVM	exon	640751	640785	.	-	.	ID=evm.model.scaffold_213.24.exon3;Parent=evm.model.scaffold_213.24
scaffold_213	EVM	exon	638472	638656	.	-	.	ID=evm.model.scaffold_213.24.exon4;Parent=evm.model.scaffold_213.24
scaffold_213	EVM	gene	642225	725810	.	-	.	ID=evm.TU.scaffold_213.25;Name=EVM%20prediction%20scaffold_213.25
scaffold_213	EVM	mRNA	642225	725810	.	-	.	ID=evm.model.scaffold_213.25;Parent=evm.TU.scaffold_213.25;Name=EVM%20prediction%20scaffold_213.25	NR : PREDICTED: oral-facial-digital syndrome 1 protein-like isoform X2 [Pantholops hodgsonii];
scaffold_213	EVM	exon	725610	725810	.	-	.	ID=evm.model.scaffold_213.25.exon1;Parent=evm.model.scaffold_213.25
scaffold_213	EVM	exon	723112	723180	.	-	.	ID=evm.model.scaffold_213.25.exon2;Parent=evm.model.scaffold_213.25
scaffold_213	EVM	exon	722993	723023	.	-	.	ID=evm.model.scaffold_213.25.exon3;Parent=evm.model.scaffold_213.25
scaffold_213	EVM	exon	713066	713173	.	-	.	ID=evm.model.scaffold_213.25.exon4;Parent=evm.model.scaffold_213.25
scaffold_213	EVM	exon	711394	711530	.	-	.	ID=evm.model.scaffold_213.25.exon5;Parent=evm.model.scaffold_213.25
scaffold_213	EVM	exon	710911	711084	.	-	.	ID=evm.model.scaffold_213.25.exon6;Parent=evm.model.scaffold_213.25
scaffold_213	EVM	exon	704245	704351	.	-	.	ID=evm.model.scaffold_213.25.exon7;Parent=evm.model.scaffold_213.25
scaffold_213	EVM	exon	702031	702147	.	-	.	ID=evm.model.scaffold_213.25.exon8;Parent=evm.model.scaffold_213.25
scaffold_213	EVM	exon	699754	699827	.	-	.	ID=evm.model.scaffold_213.25.exon9;Parent=evm.model.scaffold_213.25
scaffold_213	EVM	exon	698433	698524	.	-	.	ID=evm.model.scaffold_213.25.exon10;Parent=evm.model.scaffold_213.25
scaffold_213	EVM	exon	697252	697441	.	-	.	ID=evm.model.scaffold_213.25.exon11;Parent=evm.model.scaffold_213.25
scaffold_213	EVM	exon	689965	690095	.	-	.	ID=evm.model.scaffold_213.25.exon12;Parent=evm.model.scaffold_213.25
scaffold_213	EVM	exon	689330	689441	.	-	.	ID=evm.model.scaffold_213.25.exon13;Parent=evm.model.scaffold_213.25
scaffold_213	EVM	exon	660504	661100	.	-	.	ID=evm.model.scaffold_213.25.exon14;Parent=evm.model.scaffold_213.25
scaffold_213	EVM	exon	659910	660030	.	-	.	ID=evm.model.scaffold_213.25.exon15;Parent=evm.model.scaffold_213.25
scaffold_213	EVM	exon	653935	654035	.	-	.	ID=evm.model.scaffold_213.25.exon16;Parent=evm.model.scaffold_213.25
scaffold_213	EVM	exon	647720	647886	.	-	.	ID=evm.model.scaffold_213.25.exon17;Parent=evm.model.scaffold_213.25
scaffold_213	EVM	exon	646963	647109	.	-	.	ID=evm.model.scaffold_213.25.exon18;Parent=evm.model.scaffold_213.25
scaffold_213	EVM	exon	643533	643998	.	-	.	ID=evm.model.scaffold_213.25.exon19;Parent=evm.model.scaffold_213.25
scaffold_213	EVM	exon	643166	643423	.	-	.	ID=evm.model.scaffold_213.25.exon20;Parent=evm.model.scaffold_213.25
scaffold_213	EVM	exon	642225	643054	.	-	.	ID=evm.model.scaffold_213.25.exon21;Parent=evm.model.scaffold_213.25
scaffold_213	EVM	gene	741822	793119	.	+	.	ID=evm.TU.scaffold_213.26;Name=EVM%20prediction%20scaffold_213.26
scaffold_213	EVM	mRNA	741822	793119	.	+	.	ID=evm.model.scaffold_213.26;Parent=evm.TU.scaffold_213.26;Name=EVM%20prediction%20scaffold_213.26	NR : hypothetical protein M91_21246, partial [Bos mutus];
scaffold_213	EVM	exon	741822	741895	.	+	.	ID=evm.model.scaffold_213.26.exon1;Parent=evm.model.scaffold_213.26
scaffold_213	EVM	exon	750466	751085	.	+	.	ID=evm.model.scaffold_213.26.exon2;Parent=evm.model.scaffold_213.26
scaffold_213	EVM	exon	766360	766431	.	+	.	ID=evm.model.scaffold_213.26.exon3;Parent=evm.model.scaffold_213.26
scaffold_213	EVM	exon	766542	766916	.	+	.	ID=evm.model.scaffold_213.26.exon4;Parent=evm.model.scaffold_213.26
scaffold_213	EVM	exon	768513	768541	.	+	.	ID=evm.model.scaffold_213.26.exon5;Parent=evm.model.scaffold_213.26
scaffold_213	EVM	exon	792985	793119	.	+	.	ID=evm.model.scaffold_213.26.exon6;Parent=evm.model.scaffold_213.26
scaffold_213	EVM	gene	799840	809821	.	+	.	ID=evm.TU.scaffold_213.28;Name=EVM%20prediction%20scaffold_213.28
scaffold_213	EVM	mRNA	799840	809821	.	+	.	ID=evm.model.scaffold_213.28;Parent=evm.TU.scaffold_213.28;Name=EVM%20prediction%20scaffold_213.28	NR : hypothetical protein M91_01105, partial [Bos mutus];
scaffold_213	EVM	exon	799840	799939	.	+	.	ID=evm.model.scaffold_213.28.exon1;Parent=evm.model.scaffold_213.28
scaffold_213	EVM	exon	809511	809821	.	+	.	ID=evm.model.scaffold_213.28.exon2;Parent=evm.model.scaffold_213.28
scaffold_213	EVM	gene	810903	896839	.	+	.	ID=evm.TU.scaffold_213.29;Name=EVM%20prediction%20scaffold_213.29
scaffold_213	EVM	mRNA	810903	896839	.	+	.	ID=evm.model.scaffold_213.29;Parent=evm.TU.scaffold_213.29;Name=EVM%20prediction%20scaffold_213.29	NR : PREDICTED: uncharacterized protein LOC105608292, partial [Ovis aries musimon];
scaffold_213	EVM	exon	810903	811113	.	+	.	ID=evm.model.scaffold_213.29.exon1;Parent=evm.model.scaffold_213.29
scaffold_213	EVM	exon	813258	813407	.	+	.	ID=evm.model.scaffold_213.29.exon2;Parent=evm.model.scaffold_213.29
scaffold_213	EVM	exon	896591	896839	.	+	.	ID=evm.model.scaffold_213.29.exon3;Parent=evm.model.scaffold_213.29
scaffold_218	EVM	gene	55249	57791	.	-	.	ID=evm.TU.scaffold_218.5;Name=EVM%20prediction%20scaffold_218.5
scaffold_218	EVM	mRNA	55249	57791	.	-	.	ID=evm.model.scaffold_218.5;Parent=evm.TU.scaffold_218.5;Name=EVM%20prediction%20scaffold_218.5	NR : PREDICTED: endogenous retrovirus group K member 7 Env polyprotein-like [Capra hircus] ref|XP_013825694.1| PREDICTED: endogenous retrovirus group K member 7 Env polyprotein-like [Capra hircus];
scaffold_218	EVM	exon	57775	57791	.	-	.	ID=evm.model.scaffold_218.5.exon1;Parent=evm.model.scaffold_218.5
scaffold_218	EVM	exon	56521	56750	.	-	.	ID=evm.model.scaffold_218.5.exon2;Parent=evm.model.scaffold_218.5
scaffold_218	EVM	exon	55249	56027	.	-	.	ID=evm.model.scaffold_218.5.exon3;Parent=evm.model.scaffold_218.5
scaffold_218	EVM	gene	58682	68559	.	-	.	ID=evm.TU.scaffold_218.6;Name=EVM%20prediction%20scaffold_218.6
scaffold_218	EVM	mRNA	58682	68559	.	-	.	ID=evm.model.scaffold_218.6;Parent=evm.TU.scaffold_218.6;Name=EVM%20prediction%20scaffold_218.6	NR : PREDICTED: putative germ cell-less protein-like 1-like [Capra hircus];
scaffold_218	EVM	exon	67153	68559	.	-	.	ID=evm.model.scaffold_218.6.exon1;Parent=evm.model.scaffold_218.6
scaffold_218	EVM	exon	62586	62768	.	-	.	ID=evm.model.scaffold_218.6.exon2;Parent=evm.model.scaffold_218.6
scaffold_218	EVM	exon	59324	59401	.	-	.	ID=evm.model.scaffold_218.6.exon3;Parent=evm.model.scaffold_218.6
scaffold_218	EVM	exon	58682	58750	.	-	.	ID=evm.model.scaffold_218.6.exon4;Parent=evm.model.scaffold_218.6
scaffold_224	EVM	gene	52889	53498	.	-	.	ID=evm.TU.scaffold_224.3;Name=EVM%20prediction%20scaffold_224.3
scaffold_224	EVM	mRNA	52889	53498	.	-	.	ID=evm.model.scaffold_224.3;Parent=evm.TU.scaffold_224.3;Name=EVM%20prediction%20scaffold_224.3	NR : hypothetical protein M91_10256, partial [Bos mutus];
scaffold_224	EVM	exon	53384	53498	.	-	.	ID=evm.model.scaffold_224.3.exon1;Parent=evm.model.scaffold_224.3
scaffold_224	EVM	exon	53257	53352	.	-	.	ID=evm.model.scaffold_224.3.exon2;Parent=evm.model.scaffold_224.3
scaffold_224	EVM	exon	53175	53217	.	-	.	ID=evm.model.scaffold_224.3.exon3;Parent=evm.model.scaffold_224.3
scaffold_224	EVM	exon	53003	53102	.	-	.	ID=evm.model.scaffold_224.3.exon4;Parent=evm.model.scaffold_224.3
scaffold_224	EVM	exon	52889	52968	.	-	.	ID=evm.model.scaffold_224.3.exon5;Parent=evm.model.scaffold_224.3
scaffold_224	EVM	gene	102586	107175	.	-	.	ID=evm.TU.scaffold_224.7;Name=EVM%20prediction%20scaffold_224.7
scaffold_224	EVM	mRNA	102586	107175	.	-	.	ID=evm.model.scaffold_224.7;Parent=evm.TU.scaffold_224.7;Name=EVM%20prediction%20scaffold_224.7	NR : hypothetical protein M91_15431, partial [Bos mutus];
scaffold_224	EVM	exon	107031	107175	.	-	.	ID=evm.model.scaffold_224.7.exon1;Parent=evm.model.scaffold_224.7
scaffold_224	EVM	exon	102586	102839	.	-	.	ID=evm.model.scaffold_224.7.exon2;Parent=evm.model.scaffold_224.7
scaffold_224	EVM	gene	107242	107976	.	+	.	ID=evm.TU.scaffold_224.8;Name=EVM%20prediction%20scaffold_224.8
scaffold_224	EVM	mRNA	107242	107976	.	+	.	ID=evm.model.scaffold_224.8;Parent=evm.TU.scaffold_224.8;Name=EVM%20prediction%20scaffold_224.8	NR : PREDICTED: testis-specific Y-encoded protein 1-like [Bos taurus] tpg|DAA25936.1| TPA: testis-specific protein-like [Bos taurus];
scaffold_224	EVM	exon	107242	107307	.	+	.	ID=evm.model.scaffold_224.8.exon1;Parent=evm.model.scaffold_224.8
scaffold_224	EVM	exon	107467	107544	.	+	.	ID=evm.model.scaffold_224.8.exon2;Parent=evm.model.scaffold_224.8
scaffold_224	EVM	exon	107722	107833	.	+	.	ID=evm.model.scaffold_224.8.exon3;Parent=evm.model.scaffold_224.8
scaffold_224	EVM	exon	107924	107976	.	+	.	ID=evm.model.scaffold_224.8.exon4;Parent=evm.model.scaffold_224.8
scaffold_248	EVM	gene	6939	64110	.	-	.	ID=evm.TU.scaffold_248.2;Name=EVM%20prediction%20scaffold_248.2
scaffold_248	EVM	mRNA	6939	64110	.	-	.	ID=evm.model.scaffold_248.2;Parent=evm.TU.scaffold_248.2;Name=EVM%20prediction%20scaffold_248.2	NR : PREDICTED: LOW QUALITY PROTEIN: uncharacterized protein LOC104979987 [Bison bison bison];
scaffold_248	EVM	exon	64069	64110	.	-	.	ID=evm.model.scaffold_248.2.exon1;Parent=evm.model.scaffold_248.2
scaffold_248	EVM	exon	27911	27972	.	-	.	ID=evm.model.scaffold_248.2.exon2;Parent=evm.model.scaffold_248.2
scaffold_248	EVM	exon	23883	23919	.	-	.	ID=evm.model.scaffold_248.2.exon3;Parent=evm.model.scaffold_248.2
scaffold_248	EVM	exon	6939	7223	.	-	.	ID=evm.model.scaffold_248.2.exon4;Parent=evm.model.scaffold_248.2
scaffold_248	EVM	gene	65366	70466	.	+	.	ID=evm.TU.scaffold_248.3;Name=EVM%20prediction%20scaffold_248.3
scaffold_248	EVM	mRNA	65366	70466	.	+	.	ID=evm.model.scaffold_248.3;Parent=evm.TU.scaffold_248.3;Name=EVM%20prediction%20scaffold_248.3	NR : PREDICTED: zinc finger protein 280A isoform X1 [Bubalus bubalis] ref|XP_006048189.1| PREDICTED: zinc finger protein 280A isoform X2 [Bubalus bubalis];
scaffold_248	EVM	exon	65366	66047	.	+	.	ID=evm.model.scaffold_248.3.exon1;Parent=evm.model.scaffold_248.3
scaffold_248	EVM	exon	70318	70466	.	+	.	ID=evm.model.scaffold_248.3.exon2;Parent=evm.model.scaffold_248.3
scaffold_248	EVM	gene	182993	198105	.	+	.	ID=evm.TU.scaffold_248.7;Name=EVM%20prediction%20scaffold_248.7
scaffold_248	EVM	mRNA	182993	198105	.	+	.	ID=evm.model.scaffold_248.7;Parent=evm.TU.scaffold_248.7;Name=EVM%20prediction%20scaffold_248.7	NR : hypothetical protein M91_14132 [Bos mutus];
scaffold_248	EVM	exon	182993	183675	.	+	.	ID=evm.model.scaffold_248.7.exon1;Parent=evm.model.scaffold_248.7
scaffold_248	EVM	exon	187147	187291	.	+	.	ID=evm.model.scaffold_248.7.exon2;Parent=evm.model.scaffold_248.7
scaffold_248	EVM	exon	191580	191646	.	+	.	ID=evm.model.scaffold_248.7.exon3;Parent=evm.model.scaffold_248.7
scaffold_248	EVM	exon	197945	198105	.	+	.	ID=evm.model.scaffold_248.7.exon4;Parent=evm.model.scaffold_248.7
scaffold_248	EVM	gene	285808	329066	.	+	.	ID=evm.TU.scaffold_248.10;Name=EVM%20prediction%20scaffold_248.10
scaffold_248	EVM	mRNA	285808	329066	.	+	.	ID=evm.model.scaffold_248.10;Parent=evm.TU.scaffold_248.10;Name=EVM%20prediction%20scaffold_248.10	NR : hypothetical protein M91_03436 [Bos mutus];
scaffold_248	EVM	exon	285808	285923	.	+	.	ID=evm.model.scaffold_248.10.exon1;Parent=evm.model.scaffold_248.10
scaffold_248	EVM	exon	321519	321644	.	+	.	ID=evm.model.scaffold_248.10.exon2;Parent=evm.model.scaffold_248.10
scaffold_248	EVM	exon	325785	325795	.	+	.	ID=evm.model.scaffold_248.10.exon3;Parent=evm.model.scaffold_248.10
scaffold_248	EVM	exon	328622	329066	.	+	.	ID=evm.model.scaffold_248.10.exon4;Parent=evm.model.scaffold_248.10
scaffold_248	EVM	gene	426225	449410	.	+	.	ID=evm.TU.scaffold_248.15;Name=EVM%20prediction%20scaffold_248.15
scaffold_248	EVM	mRNA	426225	449410	.	+	.	ID=evm.model.scaffold_248.15;Parent=evm.TU.scaffold_248.15;Name=EVM%20prediction%20scaffold_248.15	NR : PREDICTED: LOW QUALITY PROTEIN: uncharacterized protein LOC105616289 [Ovis aries];
scaffold_248	EVM	exon	426225	426544	.	+	.	ID=evm.model.scaffold_248.15.exon1;Parent=evm.model.scaffold_248.15
scaffold_248	EVM	exon	426825	426882	.	+	.	ID=evm.model.scaffold_248.15.exon2;Parent=evm.model.scaffold_248.15
scaffold_248	EVM	exon	427370	427425	.	+	.	ID=evm.model.scaffold_248.15.exon3;Parent=evm.model.scaffold_248.15
scaffold_248	EVM	exon	439748	439913	.	+	.	ID=evm.model.scaffold_248.15.exon4;Parent=evm.model.scaffold_248.15
scaffold_248	EVM	exon	448747	448902	.	+	.	ID=evm.model.scaffold_248.15.exon5;Parent=evm.model.scaffold_248.15
scaffold_248	EVM	exon	449059	449410	.	+	.	ID=evm.model.scaffold_248.15.exon6;Parent=evm.model.scaffold_248.15
scaffold_248	EVM	gene	464305	465288	.	+	.	ID=evm.TU.scaffold_248.16;Name=EVM%20prediction%20scaffold_248.16
scaffold_248	EVM	mRNA	464305	465288	.	+	.	ID=evm.model.scaffold_248.16;Parent=evm.TU.scaffold_248.16;Name=EVM%20prediction%20scaffold_248.16	NR : PREDICTED: zinc finger protein 280B [Capra hircus];
scaffold_248	EVM	exon	464305	464897	.	+	.	ID=evm.model.scaffold_248.16.exon1;Parent=evm.model.scaffold_248.16
scaffold_248	EVM	exon	465082	465288	.	+	.	ID=evm.model.scaffold_248.16.exon2;Parent=evm.model.scaffold_248.16
scaffold_248	EVM	gene	551163	572360	.	-	.	ID=evm.TU.scaffold_248.19;Name=EVM%20prediction%20scaffold_248.19
scaffold_248	EVM	mRNA	551163	572360	.	-	.	ID=evm.model.scaffold_248.19;Parent=evm.TU.scaffold_248.19;Name=EVM%20prediction%20scaffold_248.19	NR : PREDICTED: zinc finger protein 280B-like [Pantholops hodgsonii];
scaffold_248	EVM	exon	572211	572360	.	-	.	ID=evm.model.scaffold_248.19.exon1;Parent=evm.model.scaffold_248.19
scaffold_248	EVM	exon	571815	571878	.	-	.	ID=evm.model.scaffold_248.19.exon2;Parent=evm.model.scaffold_248.19
scaffold_248	EVM	exon	571475	571503	.	-	.	ID=evm.model.scaffold_248.19.exon3;Parent=evm.model.scaffold_248.19
scaffold_248	EVM	exon	568889	568938	.	-	.	ID=evm.model.scaffold_248.19.exon4;Parent=evm.model.scaffold_248.19
scaffold_248	EVM	exon	562313	562395	.	-	.	ID=evm.model.scaffold_248.19.exon5;Parent=evm.model.scaffold_248.19
scaffold_248	EVM	exon	551163	551752	.	-	.	ID=evm.model.scaffold_248.19.exon6;Parent=evm.model.scaffold_248.19
scaffold_248	EVM	gene	737539	739725	.	+	.	ID=evm.TU.scaffold_248.22;Name=EVM%20prediction%20scaffold_248.22
scaffold_248	EVM	mRNA	737539	739725	.	+	.	ID=evm.model.scaffold_248.22;Parent=evm.TU.scaffold_248.22;Name=EVM%20prediction%20scaffold_248.22	NR : hypothetical protein M91_01570 [Bos mutus];
scaffold_248	EVM	exon	737539	737569	.	+	.	ID=evm.model.scaffold_248.22.exon1;Parent=evm.model.scaffold_248.22
scaffold_248	EVM	exon	737611	737712	.	+	.	ID=evm.model.scaffold_248.22.exon2;Parent=evm.model.scaffold_248.22
scaffold_248	EVM	exon	737745	738215	.	+	.	ID=evm.model.scaffold_248.22.exon3;Parent=evm.model.scaffold_248.22
scaffold_248	EVM	exon	738289	738415	.	+	.	ID=evm.model.scaffold_248.22.exon4;Parent=evm.model.scaffold_248.22
scaffold_248	EVM	exon	738485	738725	.	+	.	ID=evm.model.scaffold_248.22.exon5;Parent=evm.model.scaffold_248.22
scaffold_248	EVM	exon	738774	738890	.	+	.	ID=evm.model.scaffold_248.22.exon6;Parent=evm.model.scaffold_248.22
scaffold_248	EVM	exon	738968	739204	.	+	.	ID=evm.model.scaffold_248.22.exon7;Parent=evm.model.scaffold_248.22
scaffold_248	EVM	exon	739290	739349	.	+	.	ID=evm.model.scaffold_248.22.exon8;Parent=evm.model.scaffold_248.22
scaffold_248	EVM	exon	739422	739533	.	+	.	ID=evm.model.scaffold_248.22.exon9;Parent=evm.model.scaffold_248.22
scaffold_248	EVM	exon	739613	739725	.	+	.	ID=evm.model.scaffold_248.22.exon10;Parent=evm.model.scaffold_248.22
scaffold_248	EVM	gene	753982	756430	.	+	.	ID=evm.TU.scaffold_248.23;Name=EVM%20prediction%20scaffold_248.23
scaffold_248	EVM	mRNA	753982	756430	.	+	.	ID=evm.model.scaffold_248.23;Parent=evm.TU.scaffold_248.23;Name=EVM%20prediction%20scaffold_248.23	NR : Transposon TX1 uncharacterized 149 kDa protein, partial [Bos mutus];
scaffold_248	EVM	exon	753982	754005	.	+	.	ID=evm.model.scaffold_248.23.exon1;Parent=evm.model.scaffold_248.23
scaffold_248	EVM	exon	755630	756430	.	+	.	ID=evm.model.scaffold_248.23.exon2;Parent=evm.model.scaffold_248.23
scaffold_248	EVM	gene	773724	785340	.	+	.	ID=evm.TU.scaffold_248.24;Name=EVM%20prediction%20scaffold_248.24
scaffold_248	EVM	mRNA	773724	785340	.	+	.	ID=evm.model.scaffold_248.24;Parent=evm.TU.scaffold_248.24;Name=EVM%20prediction%20scaffold_248.24	NR : hypothetical protein M91_10256, partial [Bos mutus];
scaffold_248	EVM	exon	773724	774012	.	+	.	ID=evm.model.scaffold_248.24.exon1;Parent=evm.model.scaffold_248.24
scaffold_248	EVM	exon	785111	785340	.	+	.	ID=evm.model.scaffold_248.24.exon2;Parent=evm.model.scaffold_248.24
scaffold_248	EVM	gene	835385	881474	.	+	.	ID=evm.TU.scaffold_248.26;Name=EVM%20prediction%20scaffold_248.26
scaffold_248	EVM	mRNA	835385	881474	.	+	.	ID=evm.model.scaffold_248.26;Parent=evm.TU.scaffold_248.26;Name=EVM%20prediction%20scaffold_248.26	NR : PREDICTED: endogenous retrovirus group K member 19 Pol protein-like [Ovis aries musimon];
scaffold_248	EVM	exon	835385	835430	.	+	.	ID=evm.model.scaffold_248.26.exon1;Parent=evm.model.scaffold_248.26
scaffold_248	EVM	exon	844562	844757	.	+	.	ID=evm.model.scaffold_248.26.exon2;Parent=evm.model.scaffold_248.26
scaffold_248	EVM	exon	874812	875002	.	+	.	ID=evm.model.scaffold_248.26.exon3;Parent=evm.model.scaffold_248.26
scaffold_248	EVM	exon	881311	881474	.	+	.	ID=evm.model.scaffold_248.26.exon4;Parent=evm.model.scaffold_248.26
scaffold_248	EVM	gene	930609	939505	.	+	.	ID=evm.TU.scaffold_248.33;Name=EVM%20prediction%20scaffold_248.33
scaffold_248	EVM	mRNA	930609	939505	.	+	.	ID=evm.model.scaffold_248.33;Parent=evm.TU.scaffold_248.33;Name=EVM%20prediction%20scaffold_248.33	NR : PREDICTED: zinc finger protein 280B-like [Pantholops hodgsonii];
scaffold_248	EVM	exon	930609	930618	.	+	.	ID=evm.model.scaffold_248.33.exon1;Parent=evm.model.scaffold_248.33
scaffold_248	EVM	exon	939135	939505	.	+	.	ID=evm.model.scaffold_248.33.exon2;Parent=evm.model.scaffold_248.33
scaffold_248	EVM	gene	988745	989396	.	-	.	ID=evm.TU.scaffold_248.36;Name=EVM%20prediction%20scaffold_248.36
scaffold_248	EVM	mRNA	988745	989396	.	-	.	ID=evm.model.scaffold_248.36;Parent=evm.TU.scaffold_248.36;Name=EVM%20prediction%20scaffold_248.36	NR : Transposon TX1 uncharacterized 149 kDa protein, partial [Bos mutus];
scaffold_248	EVM	exon	989139	989396	.	-	.	ID=evm.model.scaffold_248.36.exon1;Parent=evm.model.scaffold_248.36
scaffold_248	EVM	exon	988858	989061	.	-	.	ID=evm.model.scaffold_248.36.exon2;Parent=evm.model.scaffold_248.36
scaffold_248	EVM	exon	988745	988818	.	-	.	ID=evm.model.scaffold_248.36.exon3;Parent=evm.model.scaffold_248.36
scaffold_248	EVM	gene	1015301	1020510	.	+	.	ID=evm.TU.scaffold_248.38;Name=EVM%20prediction%20scaffold_248.38
scaffold_248	EVM	mRNA	1015301	1020510	.	+	.	ID=evm.model.scaffold_248.38;Parent=evm.TU.scaffold_248.38;Name=EVM%20prediction%20scaffold_248.38	NR : PREDICTED: uncharacterized protein LOC107131927, partial [Bos taurus] ref|XP_015325299.1| PREDICTED: uncharacterized protein LOC107131927, partial [Bos taurus];
scaffold_248	EVM	exon	1015301	1015416	.	+	.	ID=evm.model.scaffold_248.38.exon1;Parent=evm.model.scaffold_248.38
scaffold_248	EVM	exon	1020065	1020510	.	+	.	ID=evm.model.scaffold_248.38.exon2;Parent=evm.model.scaffold_248.38
scaffold_248	EVM	gene	1059197	1063490	.	-	.	ID=evm.TU.scaffold_248.40;Name=EVM%20prediction%20scaffold_248.40
scaffold_248	EVM	mRNA	1059197	1063490	.	-	.	ID=evm.model.scaffold_248.40;Parent=evm.TU.scaffold_248.40;Name=EVM%20prediction%20scaffold_248.40	NR : hypothetical protein M91_07993, partial [Bos mutus];
scaffold_248	EVM	exon	1063333	1063490	.	-	.	ID=evm.model.scaffold_248.40.exon1;Parent=evm.model.scaffold_248.40
scaffold_248	EVM	exon	1059197	1059202	.	-	.	ID=evm.model.scaffold_248.40.exon2;Parent=evm.model.scaffold_248.40
scaffold_248	EVM	gene	1086074	1086596	.	-	.	ID=evm.TU.scaffold_248.41;Name=EVM%20prediction%20scaffold_248.41
scaffold_248	EVM	mRNA	1086074	1086596	.	-	.	ID=evm.model.scaffold_248.41;Parent=evm.TU.scaffold_248.41;Name=EVM%20prediction%20scaffold_248.41	NR : PREDICTED: olfactory receptor 7E24-like [Bison bison bison];
scaffold_248	EVM	exon	1086421	1086596	.	-	.	ID=evm.model.scaffold_248.41.exon1;Parent=evm.model.scaffold_248.41
scaffold_248	EVM	exon	1086074	1086192	.	-	.	ID=evm.model.scaffold_248.41.exon2;Parent=evm.model.scaffold_248.41
scaffold_248	EVM	gene	1107906	1122543	.	+	.	ID=evm.TU.scaffold_248.43;Name=EVM%20prediction%20scaffold_248.43
scaffold_248	EVM	mRNA	1107906	1122543	.	+	.	ID=evm.model.scaffold_248.43;Parent=evm.TU.scaffold_248.43;Name=EVM%20prediction%20scaffold_248.43	NR : hypothetical protein M91_01105, partial [Bos mutus];
scaffold_248	EVM	exon	1107906	1107940	.	+	.	ID=evm.model.scaffold_248.43.exon1;Parent=evm.model.scaffold_248.43
scaffold_248	EVM	exon	1121979	1122543	.	+	.	ID=evm.model.scaffold_248.43.exon2;Parent=evm.model.scaffold_248.43
scaffold_248	EVM	gene	1215659	1258807	.	+	.	ID=evm.TU.scaffold_248.48;Name=EVM%20prediction%20scaffold_248.48
scaffold_248	EVM	mRNA	1215659	1258807	.	+	.	ID=evm.model.scaffold_248.48;Parent=evm.TU.scaffold_248.48;Name=EVM%20prediction%20scaffold_248.48	NR : hypothetical protein M91_15722 [Bos mutus];
scaffold_248	EVM	exon	1215659	1215896	.	+	.	ID=evm.model.scaffold_248.48.exon1;Parent=evm.model.scaffold_248.48
scaffold_248	EVM	exon	1247847	1247903	.	+	.	ID=evm.model.scaffold_248.48.exon2;Parent=evm.model.scaffold_248.48
scaffold_248	EVM	exon	1250514	1250717	.	+	.	ID=evm.model.scaffold_248.48.exon3;Parent=evm.model.scaffold_248.48
scaffold_248	EVM	exon	1258581	1258807	.	+	.	ID=evm.model.scaffold_248.48.exon4;Parent=evm.model.scaffold_248.48
scaffold_248	EVM	gene	1279211	1287128	.	-	.	ID=evm.TU.scaffold_248.49;Name=EVM%20prediction%20scaffold_248.49
scaffold_248	EVM	mRNA	1279211	1287128	.	-	.	ID=evm.model.scaffold_248.49;Parent=evm.TU.scaffold_248.49;Name=EVM%20prediction%20scaffold_248.49	NR : PREDICTED: catenin alpha-3 isoform X2 [Bos taurus];
scaffold_248	EVM	exon	1287033	1287128	.	-	.	ID=evm.model.scaffold_248.49.exon1;Parent=evm.model.scaffold_248.49
scaffold_248	EVM	exon	1283433	1283485	.	-	.	ID=evm.model.scaffold_248.49.exon2;Parent=evm.model.scaffold_248.49
scaffold_248	EVM	exon	1282938	1283037	.	-	.	ID=evm.model.scaffold_248.49.exon3;Parent=evm.model.scaffold_248.49
scaffold_248	EVM	exon	1279211	1279449	.	-	.	ID=evm.model.scaffold_248.49.exon4;Parent=evm.model.scaffold_248.49
scaffold_248	EVM	gene	1287518	1313872	.	-	.	ID=evm.TU.scaffold_248.50;Name=EVM%20prediction%20scaffold_248.50
scaffold_248	EVM	mRNA	1287518	1313872	.	-	.	ID=evm.model.scaffold_248.50;Parent=evm.TU.scaffold_248.50;Name=EVM%20prediction%20scaffold_248.50	NR : PREDICTED: EF-hand calcium-binding domain-containing protein 1-like isoform X2 [Ovis aries];
scaffold_248	EVM	exon	1313581	1313872	.	-	.	ID=evm.model.scaffold_248.50.exon1;Parent=evm.model.scaffold_248.50
scaffold_248	EVM	exon	1287518	1287736	.	-	.	ID=evm.model.scaffold_248.50.exon2;Parent=evm.model.scaffold_248.50
scaffold_248	EVM	gene	1390104	1393032	.	+	.	ID=evm.TU.scaffold_248.54;Name=EVM%20prediction%20scaffold_248.54
scaffold_248	EVM	mRNA	1390104	1393032	.	+	.	ID=evm.model.scaffold_248.54;Parent=evm.TU.scaffold_248.54;Name=EVM%20prediction%20scaffold_248.54	NR : PREDICTED: LOW QUALITY PROTEIN: testis-specific Y-encoded protein 3-like [Pantholops hodgsonii];
scaffold_248	EVM	exon	1390104	1390370	.	+	.	ID=evm.model.scaffold_248.54.exon1;Parent=evm.model.scaffold_248.54
scaffold_248	EVM	exon	1390998	1391075	.	+	.	ID=evm.model.scaffold_248.54.exon2;Parent=evm.model.scaffold_248.54
scaffold_248	EVM	exon	1391220	1391331	.	+	.	ID=evm.model.scaffold_248.54.exon3;Parent=evm.model.scaffold_248.54
scaffold_248	EVM	exon	1391431	1391576	.	+	.	ID=evm.model.scaffold_248.54.exon4;Parent=evm.model.scaffold_248.54
scaffold_248	EVM	exon	1391696	1391782	.	+	.	ID=evm.model.scaffold_248.54.exon5;Parent=evm.model.scaffold_248.54
scaffold_248	EVM	exon	1393009	1393032	.	+	.	ID=evm.model.scaffold_248.54.exon6;Parent=evm.model.scaffold_248.54
scaffold_248	EVM	gene	1431192	1438331	.	+	.	ID=evm.TU.scaffold_248.58;Name=EVM%20prediction%20scaffold_248.58
scaffold_248	EVM	mRNA	1431192	1438331	.	+	.	ID=evm.model.scaffold_248.58;Parent=evm.TU.scaffold_248.58;Name=EVM%20prediction%20scaffold_248.58	NR : hypothetical protein M91_21246, partial [Bos mutus];
scaffold_248	EVM	exon	1431192	1431344	.	+	.	ID=evm.model.scaffold_248.58.exon1;Parent=evm.model.scaffold_248.58
scaffold_248	EVM	exon	1433949	1434385	.	+	.	ID=evm.model.scaffold_248.58.exon2;Parent=evm.model.scaffold_248.58
scaffold_248	EVM	exon	1437692	1438331	.	+	.	ID=evm.model.scaffold_248.58.exon3;Parent=evm.model.scaffold_248.58
scaffold_248	EVM	gene	1472222	1475229	.	-	.	ID=evm.TU.scaffold_248.61;Name=EVM%20prediction%20scaffold_248.61
scaffold_248	EVM	mRNA	1472222	1475229	.	-	.	ID=evm.model.scaffold_248.61;Parent=evm.TU.scaffold_248.61;Name=EVM%20prediction%20scaffold_248.61	NR : Tspy-2, partial [Bos taurus];
scaffold_248	EVM	exon	1475194	1475229	.	-	.	ID=evm.model.scaffold_248.61.exon1;Parent=evm.model.scaffold_248.61
scaffold_248	EVM	exon	1474890	1474986	.	-	.	ID=evm.model.scaffold_248.61.exon2;Parent=evm.model.scaffold_248.61
scaffold_248	EVM	exon	1473923	1474134	.	-	.	ID=evm.model.scaffold_248.61.exon3;Parent=evm.model.scaffold_248.61
scaffold_248	EVM	exon	1472222	1472329	.	-	.	ID=evm.model.scaffold_248.61.exon4;Parent=evm.model.scaffold_248.61
scaffold_248	EVM	gene	1624923	1707424	.	-	.	ID=evm.TU.scaffold_248.63;Name=EVM%20prediction%20scaffold_248.63
scaffold_248	EVM	mRNA	1624923	1707424	.	-	.	ID=evm.model.scaffold_248.63;Parent=evm.TU.scaffold_248.63;Name=EVM%20prediction%20scaffold_248.63	NR : PREDICTED: LOW QUALITY PROTEIN: testis-specific Y-encoded protein 3-like [Pantholops hodgsonii];
scaffold_248	EVM	exon	1707158	1707424	.	-	.	ID=evm.model.scaffold_248.63.exon1;Parent=evm.model.scaffold_248.63
scaffold_248	EVM	exon	1706489	1706566	.	-	.	ID=evm.model.scaffold_248.63.exon2;Parent=evm.model.scaffold_248.63
scaffold_248	EVM	exon	1706233	1706344	.	-	.	ID=evm.model.scaffold_248.63.exon3;Parent=evm.model.scaffold_248.63
scaffold_248	EVM	exon	1625129	1625274	.	-	.	ID=evm.model.scaffold_248.63.exon4;Parent=evm.model.scaffold_248.63
scaffold_248	EVM	exon	1624923	1625009	.	-	.	ID=evm.model.scaffold_248.63.exon5;Parent=evm.model.scaffold_248.63
scaffold_248	EVM	gene	1749553	1758921	.	+	.	ID=evm.TU.scaffold_248.68;Name=EVM%20prediction%20scaffold_248.68
scaffold_248	EVM	mRNA	1749553	1758921	.	+	.	ID=evm.model.scaffold_248.68;Parent=evm.TU.scaffold_248.68;Name=EVM%20prediction%20scaffold_248.68	NR : hypothetical protein M91_01570 [Bos mutus];
scaffold_248	EVM	exon	1749553	1750075	.	+	.	ID=evm.model.scaffold_248.68.exon1;Parent=evm.model.scaffold_248.68
scaffold_248	EVM	exon	1758827	1758921	.	+	.	ID=evm.model.scaffold_248.68.exon2;Parent=evm.model.scaffold_248.68
scaffold_248	EVM	gene	1776594	1796563	.	+	.	ID=evm.TU.scaffold_248.70;Name=EVM%20prediction%20scaffold_248.70
scaffold_248	EVM	mRNA	1776594	1796563	.	+	.	ID=evm.model.scaffold_248.70;Parent=evm.TU.scaffold_248.70;Name=EVM%20prediction%20scaffold_248.70	NR : hypothetical protein M91_10256, partial [Bos mutus];
scaffold_248	EVM	exon	1776594	1776687	.	+	.	ID=evm.model.scaffold_248.70.exon1;Parent=evm.model.scaffold_248.70
scaffold_248	EVM	exon	1778620	1778804	.	+	.	ID=evm.model.scaffold_248.70.exon2;Parent=evm.model.scaffold_248.70
scaffold_248	EVM	exon	1783441	1783544	.	+	.	ID=evm.model.scaffold_248.70.exon3;Parent=evm.model.scaffold_248.70
scaffold_248	EVM	exon	1793733	1793840	.	+	.	ID=evm.model.scaffold_248.70.exon4;Parent=evm.model.scaffold_248.70
scaffold_248	EVM	exon	1796062	1796563	.	+	.	ID=evm.model.scaffold_248.70.exon5;Parent=evm.model.scaffold_248.70
scaffold_251	EVM	gene	93898	116484	.	+	.	ID=evm.TU.scaffold_251.10;Name=EVM%20prediction%20scaffold_251.10
scaffold_251	EVM	mRNA	93898	116484	.	+	.	ID=evm.model.scaffold_251.10;Parent=evm.TU.scaffold_251.10;Name=EVM%20prediction%20scaffold_251.10	NR : PREDICTED: testis-specific Y-encoded protein 1-like [Bos taurus];
scaffold_251	EVM	exon	93898	94395	.	+	.	ID=evm.model.scaffold_251.10.exon1;Parent=evm.model.scaffold_251.10
scaffold_251	EVM	exon	109725	109773	.	+	.	ID=evm.model.scaffold_251.10.exon2;Parent=evm.model.scaffold_251.10
scaffold_251	EVM	exon	116258	116484	.	+	.	ID=evm.model.scaffold_251.10.exon3;Parent=evm.model.scaffold_251.10
scaffold_251	EVM	gene	134365	155217	.	-	.	ID=evm.TU.scaffold_251.12;Name=EVM%20prediction%20scaffold_251.12
scaffold_251	EVM	mRNA	134365	155217	.	-	.	ID=evm.model.scaffold_251.12;Parent=evm.TU.scaffold_251.12;Name=EVM%20prediction%20scaffold_251.12	NR : PREDICTED: LOW QUALITY PROTEIN: uncharacterized protein LOC104979987 [Bison bison bison];
scaffold_251	EVM	exon	155208	155217	.	-	.	ID=evm.model.scaffold_251.12.exon1;Parent=evm.model.scaffold_251.12
scaffold_251	EVM	exon	143868	144187	.	-	.	ID=evm.model.scaffold_251.12.exon2;Parent=evm.model.scaffold_251.12
scaffold_251	EVM	exon	143439	143586	.	-	.	ID=evm.model.scaffold_251.12.exon3;Parent=evm.model.scaffold_251.12
scaffold_251	EVM	exon	134365	134510	.	-	.	ID=evm.model.scaffold_251.12.exon4;Parent=evm.model.scaffold_251.12
scaffold_255	EVM	gene	8607	34729	.	-	.	ID=evm.TU.scaffold_255.1;Name=EVM%20prediction%20scaffold_255.1
scaffold_255	EVM	mRNA	8607	34729	.	-	.	ID=evm.model.scaffold_255.1;Parent=evm.TU.scaffold_255.1;Name=EVM%20prediction%20scaffold_255.1	NR : hypothetical protein M91_16140, partial [Bos mutus];
scaffold_255	EVM	exon	34708	34729	.	-	.	ID=evm.model.scaffold_255.1.exon1;Parent=evm.model.scaffold_255.1
scaffold_255	EVM	exon	32892	33007	.	-	.	ID=evm.model.scaffold_255.1.exon2;Parent=evm.model.scaffold_255.1
scaffold_255	EVM	exon	32454	32545	.	-	.	ID=evm.model.scaffold_255.1.exon3;Parent=evm.model.scaffold_255.1
scaffold_255	EVM	exon	26956	27092	.	-	.	ID=evm.model.scaffold_255.1.exon4;Parent=evm.model.scaffold_255.1
scaffold_255	EVM	exon	12459	12514	.	-	.	ID=evm.model.scaffold_255.1.exon5;Parent=evm.model.scaffold_255.1
scaffold_255	EVM	exon	8607	8891	.	-	.	ID=evm.model.scaffold_255.1.exon6;Parent=evm.model.scaffold_255.1
scaffold_255	EVM	gene	83095	84193	.	+	.	ID=evm.TU.scaffold_255.3;Name=EVM%20prediction%20scaffold_255.3
scaffold_255	EVM	mRNA	83095	84193	.	+	.	ID=evm.model.scaffold_255.3;Parent=evm.TU.scaffold_255.3;Name=EVM%20prediction%20scaffold_255.3	NR : PREDICTED: uncharacterized protein LOC102171392 [Capra hircus];
scaffold_255	EVM	exon	83095	83140	.	+	.	ID=evm.model.scaffold_255.3.exon1;Parent=evm.model.scaffold_255.3
scaffold_255	EVM	exon	83952	84193	.	+	.	ID=evm.model.scaffold_255.3.exon2;Parent=evm.model.scaffold_255.3
scaffold_255	EVM	gene	90302	95855	.	+	.	ID=evm.TU.scaffold_255.4;Name=EVM%20prediction%20scaffold_255.4
scaffold_255	EVM	mRNA	90302	95855	.	+	.	ID=evm.model.scaffold_255.4;Parent=evm.TU.scaffold_255.4;Name=EVM%20prediction%20scaffold_255.4	NR : PREDICTED: protein kinase C-binding protein 1 [Leptonychotes weddellii];
scaffold_255	EVM	exon	90302	90458	.	+	.	ID=evm.model.scaffold_255.4.exon1;Parent=evm.model.scaffold_255.4
scaffold_255	EVM	exon	95782	95855	.	+	.	ID=evm.model.scaffold_255.4.exon2;Parent=evm.model.scaffold_255.4
scaffold_272	EVM	gene	41245	96098	.	-	.	ID=evm.TU.scaffold_272.2;Name=EVM%20prediction%20scaffold_272.2
scaffold_272	EVM	mRNA	41245	96098	.	-	.	ID=evm.model.scaffold_272.2;Parent=evm.TU.scaffold_272.2;Name=EVM%20prediction%20scaffold_272.2	NR : hypothetical protein M91_10569, partial [Bos mutus];
scaffold_272	EVM	exon	95912	96098	.	-	.	ID=evm.model.scaffold_272.2.exon1;Parent=evm.model.scaffold_272.2
scaffold_272	EVM	exon	95172	95245	.	-	.	ID=evm.model.scaffold_272.2.exon2;Parent=evm.model.scaffold_272.2
scaffold_272	EVM	exon	92116	92179	.	-	.	ID=evm.model.scaffold_272.2.exon3;Parent=evm.model.scaffold_272.2
scaffold_272	EVM	exon	88216	88390	.	-	.	ID=evm.model.scaffold_272.2.exon4;Parent=evm.model.scaffold_272.2
scaffold_272	EVM	exon	77729	77870	.	-	.	ID=evm.model.scaffold_272.2.exon5;Parent=evm.model.scaffold_272.2
scaffold_272	EVM	exon	72619	72670	.	-	.	ID=evm.model.scaffold_272.2.exon6;Parent=evm.model.scaffold_272.2
scaffold_272	EVM	exon	72282	72287	.	-	.	ID=evm.model.scaffold_272.2.exon7;Parent=evm.model.scaffold_272.2
scaffold_272	EVM	exon	44294	44386	.	-	.	ID=evm.model.scaffold_272.2.exon8;Parent=evm.model.scaffold_272.2
scaffold_272	EVM	exon	41245	41446	.	-	.	ID=evm.model.scaffold_272.2.exon9;Parent=evm.model.scaffold_272.2
scaffold_272	EVM	gene	122134	131741	.	+	.	ID=evm.TU.scaffold_272.6;Name=EVM%20prediction%20scaffold_272.6
scaffold_272	EVM	mRNA	122134	131741	.	+	.	ID=evm.model.scaffold_272.6;Parent=evm.TU.scaffold_272.6;Name=EVM%20prediction%20scaffold_272.6	NR : ORF; similar to Drosophila supressor of hairy wing protein, Swiss-Prot Accession Number Q08876 [Ovis aries];
scaffold_272	EVM	exon	122134	122350	.	+	.	ID=evm.model.scaffold_272.6.exon1;Parent=evm.model.scaffold_272.6
scaffold_272	EVM	exon	123087	123145	.	+	.	ID=evm.model.scaffold_272.6.exon2;Parent=evm.model.scaffold_272.6
scaffold_272	EVM	exon	130806	131741	.	+	.	ID=evm.model.scaffold_272.6.exon3;Parent=evm.model.scaffold_272.6
scaffold_274	EVM	gene	1356	11471	.	-	.	ID=evm.TU.scaffold_274.1;Name=EVM%20prediction%20scaffold_274.1
scaffold_274	EVM	mRNA	1356	11471	.	-	.	ID=evm.model.scaffold_274.1;Parent=evm.TU.scaffold_274.1;Name=EVM%20prediction%20scaffold_274.1	NR : hypothetical protein M91_10569, partial [Bos mutus];
scaffold_274	EVM	exon	11045	11471	.	-	.	ID=evm.model.scaffold_274.1.exon1;Parent=evm.model.scaffold_274.1
scaffold_274	EVM	exon	2234	2436	.	-	.	ID=evm.model.scaffold_274.1.exon2;Parent=evm.model.scaffold_274.1
scaffold_274	EVM	exon	1356	1586	.	-	.	ID=evm.model.scaffold_274.1.exon3;Parent=evm.model.scaffold_274.1
scaffold_274	EVM	gene	11773	19698	.	+	.	ID=evm.TU.scaffold_274.2;Name=EVM%20prediction%20scaffold_274.2
scaffold_274	EVM	mRNA	11773	19698	.	+	.	ID=evm.model.scaffold_274.2;Parent=evm.TU.scaffold_274.2;Name=EVM%20prediction%20scaffold_274.2	NR : hypothetical protein M91_10256, partial [Bos mutus];
scaffold_274	EVM	exon	11773	11992	.	+	.	ID=evm.model.scaffold_274.2.exon1;Parent=evm.model.scaffold_274.2
scaffold_274	EVM	exon	12104	12267	.	+	.	ID=evm.model.scaffold_274.2.exon2;Parent=evm.model.scaffold_274.2
scaffold_274	EVM	exon	19555	19698	.	+	.	ID=evm.model.scaffold_274.2.exon3;Parent=evm.model.scaffold_274.2
scaffold_274	EVM	gene	50371	64162	.	-	.	ID=evm.TU.scaffold_274.6;Name=EVM%20prediction%20scaffold_274.6
scaffold_274	EVM	mRNA	50371	64162	.	-	.	ID=evm.model.scaffold_274.6;Parent=evm.TU.scaffold_274.6;Name=EVM%20prediction%20scaffold_274.6	NR : hypothetical protein M91_08673 [Bos mutus];
scaffold_274	EVM	exon	64010	64162	.	-	.	ID=evm.model.scaffold_274.6.exon1;Parent=evm.model.scaffold_274.6
scaffold_274	EVM	exon	51809	52349	.	-	.	ID=evm.model.scaffold_274.6.exon2;Parent=evm.model.scaffold_274.6
scaffold_274	EVM	exon	50371	50852	.	-	.	ID=evm.model.scaffold_274.6.exon3;Parent=evm.model.scaffold_274.6
scaffold_274	EVM	gene	90448	123621	.	+	.	ID=evm.TU.scaffold_274.8;Name=EVM%20prediction%20scaffold_274.8
scaffold_274	EVM	mRNA	90448	123621	.	+	.	ID=evm.model.scaffold_274.8;Parent=evm.TU.scaffold_274.8;Name=EVM%20prediction%20scaffold_274.8	NR : PREDICTED: hephaestin isoform X4 [Capra hircus];
scaffold_274	EVM	exon	90448	90630	.	+	.	ID=evm.model.scaffold_274.8.exon1;Parent=evm.model.scaffold_274.8
scaffold_274	EVM	exon	92079	92333	.	+	.	ID=evm.model.scaffold_274.8.exon2;Parent=evm.model.scaffold_274.8
scaffold_274	EVM	exon	93730	93898	.	+	.	ID=evm.model.scaffold_274.8.exon3;Parent=evm.model.scaffold_274.8
scaffold_274	EVM	exon	95061	95197	.	+	.	ID=evm.model.scaffold_274.8.exon4;Parent=evm.model.scaffold_274.8
scaffold_274	EVM	exon	101039	101170	.	+	.	ID=evm.model.scaffold_274.8.exon5;Parent=evm.model.scaffold_274.8
scaffold_274	EVM	exon	102821	103032	.	+	.	ID=evm.model.scaffold_274.8.exon6;Parent=evm.model.scaffold_274.8
scaffold_274	EVM	exon	104145	104295	.	+	.	ID=evm.model.scaffold_274.8.exon7;Parent=evm.model.scaffold_274.8
scaffold_274	EVM	exon	107029	107241	.	+	.	ID=evm.model.scaffold_274.8.exon8;Parent=evm.model.scaffold_274.8
scaffold_274	EVM	exon	113376	113589	.	+	.	ID=evm.model.scaffold_274.8.exon9;Parent=evm.model.scaffold_274.8
scaffold_274	EVM	exon	115382	115521	.	+	.	ID=evm.model.scaffold_274.8.exon10;Parent=evm.model.scaffold_274.8
scaffold_274	EVM	exon	116277	116408	.	+	.	ID=evm.model.scaffold_274.8.exon11;Parent=evm.model.scaffold_274.8
scaffold_274	EVM	exon	123548	123621	.	+	.	ID=evm.model.scaffold_274.8.exon12;Parent=evm.model.scaffold_274.8
scaffold_305	EVM	gene	65598	91953	.	+	.	ID=evm.TU.scaffold_305.4;Name=EVM%20prediction%20scaffold_305.4
scaffold_305	EVM	mRNA	65598	91953	.	+	.	ID=evm.model.scaffold_305.4;Parent=evm.TU.scaffold_305.4;Name=EVM%20prediction%20scaffold_305.4	NR : hypothetical protein M91_08065 [Bos mutus];
scaffold_305	EVM	exon	65598	65820	.	+	.	ID=evm.model.scaffold_305.4.exon1;Parent=evm.model.scaffold_305.4
scaffold_305	EVM	exon	69636	69760	.	+	.	ID=evm.model.scaffold_305.4.exon2;Parent=evm.model.scaffold_305.4
scaffold_305	EVM	exon	70082	70228	.	+	.	ID=evm.model.scaffold_305.4.exon3;Parent=evm.model.scaffold_305.4
scaffold_305	EVM	exon	84735	84887	.	+	.	ID=evm.model.scaffold_305.4.exon4;Parent=evm.model.scaffold_305.4
scaffold_305	EVM	exon	90610	90762	.	+	.	ID=evm.model.scaffold_305.4.exon5;Parent=evm.model.scaffold_305.4
scaffold_305	EVM	exon	91910	91953	.	+	.	ID=evm.model.scaffold_305.4.exon6;Parent=evm.model.scaffold_305.4
scaffold_305	EVM	gene	135684	169609	.	-	.	ID=evm.TU.scaffold_305.6;Name=EVM%20prediction%20scaffold_305.6
scaffold_305	EVM	mRNA	135684	169609	.	-	.	ID=evm.model.scaffold_305.6;Parent=evm.TU.scaffold_305.6;Name=EVM%20prediction%20scaffold_305.6	NR : PREDICTED: testis-specific Y-encoded protein 1-like [Bos taurus];
scaffold_305	EVM	exon	169528	169609	.	-	.	ID=evm.model.scaffold_305.6.exon1;Parent=evm.model.scaffold_305.6
scaffold_305	EVM	exon	159263	159366	.	-	.	ID=evm.model.scaffold_305.6.exon2;Parent=evm.model.scaffold_305.6
scaffold_305	EVM	exon	157468	157518	.	-	.	ID=evm.model.scaffold_305.6.exon3;Parent=evm.model.scaffold_305.6
scaffold_305	EVM	exon	151653	151763	.	-	.	ID=evm.model.scaffold_305.6.exon4;Parent=evm.model.scaffold_305.6
scaffold_305	EVM	exon	151115	151160	.	-	.	ID=evm.model.scaffold_305.6.exon5;Parent=evm.model.scaffold_305.6
scaffold_305	EVM	exon	146156	146276	.	-	.	ID=evm.model.scaffold_305.6.exon6;Parent=evm.model.scaffold_305.6
scaffold_305	EVM	exon	143317	143428	.	-	.	ID=evm.model.scaffold_305.6.exon7;Parent=evm.model.scaffold_305.6
scaffold_305	EVM	exon	142691	142802	.	-	.	ID=evm.model.scaffold_305.6.exon8;Parent=evm.model.scaffold_305.6
scaffold_305	EVM	exon	135684	135829	.	-	.	ID=evm.model.scaffold_305.6.exon9;Parent=evm.model.scaffold_305.6
scaffold_305	EVM	gene	194040	242022	.	+	.	ID=evm.TU.scaffold_305.11;Name=EVM%20prediction%20scaffold_305.11
scaffold_305	EVM	mRNA	194040	242022	.	+	.	ID=evm.model.scaffold_305.11;Parent=evm.TU.scaffold_305.11;Name=EVM%20prediction%20scaffold_305.11	NR : Putative uncharacterized transposon-derived protein F52C9.6, partial [Bos mutus];
scaffold_305	EVM	exon	194040	194101	.	+	.	ID=evm.model.scaffold_305.11.exon1;Parent=evm.model.scaffold_305.11
scaffold_305	EVM	exon	203386	203535	.	+	.	ID=evm.model.scaffold_305.11.exon2;Parent=evm.model.scaffold_305.11
scaffold_305	EVM	exon	209259	209310	.	+	.	ID=evm.model.scaffold_305.11.exon3;Parent=evm.model.scaffold_305.11
scaffold_305	EVM	exon	219841	219941	.	+	.	ID=evm.model.scaffold_305.11.exon4;Parent=evm.model.scaffold_305.11
scaffold_305	EVM	exon	241945	242022	.	+	.	ID=evm.model.scaffold_305.11.exon5;Parent=evm.model.scaffold_305.11
scaffold_305	EVM	gene	307317	315355	.	+	.	ID=evm.TU.scaffold_305.16;Name=EVM%20prediction%20scaffold_305.16
scaffold_305	EVM	mRNA	307317	315355	.	+	.	ID=evm.model.scaffold_305.16;Parent=evm.TU.scaffold_305.16;Name=EVM%20prediction%20scaffold_305.16	NR : PREDICTED: zinc finger protein 280B-like [Pantholops hodgsonii];
scaffold_305	EVM	exon	307317	307376	.	+	.	ID=evm.model.scaffold_305.16.exon1;Parent=evm.model.scaffold_305.16
scaffold_305	EVM	exon	307944	307959	.	+	.	ID=evm.model.scaffold_305.16.exon2;Parent=evm.model.scaffold_305.16
scaffold_305	EVM	exon	314311	314535	.	+	.	ID=evm.model.scaffold_305.16.exon3;Parent=evm.model.scaffold_305.16
scaffold_305	EVM	exon	314892	315355	.	+	.	ID=evm.model.scaffold_305.16.exon4;Parent=evm.model.scaffold_305.16
scaffold_305	EVM	gene	411319	429096	.	-	.	ID=evm.TU.scaffold_305.21;Name=EVM%20prediction%20scaffold_305.21
scaffold_305	EVM	mRNA	411319	429096	.	-	.	ID=evm.model.scaffold_305.21;Parent=evm.TU.scaffold_305.21;Name=EVM%20prediction%20scaffold_305.21	NR : PREDICTED: craniofacial development protein 2-like [Pantholops hodgsonii];
scaffold_305	EVM	exon	429001	429096	.	-	.	ID=evm.model.scaffold_305.21.exon1;Parent=evm.model.scaffold_305.21
scaffold_305	EVM	exon	421240	421300	.	-	.	ID=evm.model.scaffold_305.21.exon2;Parent=evm.model.scaffold_305.21
scaffold_305	EVM	exon	412358	412461	.	-	.	ID=evm.model.scaffold_305.21.exon3;Parent=evm.model.scaffold_305.21
scaffold_305	EVM	exon	411319	411744	.	-	.	ID=evm.model.scaffold_305.21.exon4;Parent=evm.model.scaffold_305.21
scaffold_305	EVM	gene	455456	466176	.	-	.	ID=evm.TU.scaffold_305.22;Name=EVM%20prediction%20scaffold_305.22
scaffold_305	EVM	mRNA	455456	466176	.	-	.	ID=evm.model.scaffold_305.22;Parent=evm.TU.scaffold_305.22;Name=EVM%20prediction%20scaffold_305.22	NR : PREDICTED: uncharacterized protein LOC105608292, partial [Ovis aries musimon];
scaffold_305	EVM	exon	465768	466176	.	-	.	ID=evm.model.scaffold_305.22.exon1;Parent=evm.model.scaffold_305.22
scaffold_305	EVM	exon	460205	460285	.	-	.	ID=evm.model.scaffold_305.22.exon2;Parent=evm.model.scaffold_305.22
scaffold_305	EVM	exon	455456	455493	.	-	.	ID=evm.model.scaffold_305.22.exon3;Parent=evm.model.scaffold_305.22
scaffold_305	EVM	gene	628965	635127	.	-	.	ID=evm.TU.scaffold_305.26;Name=EVM%20prediction%20scaffold_305.26
scaffold_305	EVM	mRNA	628965	635127	.	-	.	ID=evm.model.scaffold_305.26;Parent=evm.TU.scaffold_305.26;Name=EVM%20prediction%20scaffold_305.26	NR : hypothetical protein M91_10256, partial [Bos mutus];
scaffold_305	EVM	exon	635099	635127	.	-	.	ID=evm.model.scaffold_305.26.exon1;Parent=evm.model.scaffold_305.26
scaffold_305	EVM	exon	633764	633968	.	-	.	ID=evm.model.scaffold_305.26.exon2;Parent=evm.model.scaffold_305.26
scaffold_305	EVM	exon	628965	629813	.	-	.	ID=evm.model.scaffold_305.26.exon3;Parent=evm.model.scaffold_305.26
scaffold_305	EVM	gene	659931	729341	.	+	.	ID=evm.TU.scaffold_305.28;Name=EVM%20prediction%20scaffold_305.28
scaffold_305	EVM	mRNA	659931	729341	.	+	.	ID=evm.model.scaffold_305.28;Parent=evm.TU.scaffold_305.28;Name=EVM%20prediction%20scaffold_305.28	NR : RecName: Full=Sex-determining region Y protein; AltName: Full=Testis-determining factor emb|CAA83123.1| sex determining region Y [Capra hircus] dbj|BAC66700.1| sex determining region Y [Capra hircus] gb|ACB38085.1| sex determining region Y variant A [Capra hircus] gb|ACE73648.1| sex determining region Y [Capra hircus];
scaffold_305	EVM	exon	659931	660566	.	+	.	ID=evm.model.scaffold_305.28.exon1;Parent=evm.model.scaffold_305.28
scaffold_305	EVM	exon	667655	667772	.	+	.	ID=evm.model.scaffold_305.28.exon2;Parent=evm.model.scaffold_305.28
scaffold_305	EVM	exon	693623	693671	.	+	.	ID=evm.model.scaffold_305.28.exon3;Parent=evm.model.scaffold_305.28
scaffold_305	EVM	exon	704402	704523	.	+	.	ID=evm.model.scaffold_305.28.exon4;Parent=evm.model.scaffold_305.28
scaffold_305	EVM	exon	729225	729341	.	+	.	ID=evm.model.scaffold_305.28.exon5;Parent=evm.model.scaffold_305.28
scaffold_305	EVM	gene	816594	816857	.	+	.	ID=evm.TU.scaffold_305.34;Name=EVM%20prediction%20scaffold_305.34
scaffold_305	EVM	mRNA	816594	816857	.	+	.	ID=evm.model.scaffold_305.34;Parent=evm.TU.scaffold_305.34;Name=EVM%20prediction%20scaffold_305.34	NR : hypothetical protein M91_10256, partial [Bos mutus];
scaffold_305	EVM	exon	816594	816704	.	+	.	ID=evm.model.scaffold_305.34.exon1;Parent=evm.model.scaffold_305.34
scaffold_305	EVM	exon	816756	816857	.	+	.	ID=evm.model.scaffold_305.34.exon2;Parent=evm.model.scaffold_305.34
scaffold_305	EVM	gene	819933	820471	.	-	.	ID=evm.TU.scaffold_305.35;Name=EVM%20prediction%20scaffold_305.35
scaffold_305	EVM	mRNA	819933	820471	.	-	.	ID=evm.model.scaffold_305.35;Parent=evm.TU.scaffold_305.35;Name=EVM%20prediction%20scaffold_305.35	NR : hypothetical protein M91_09415, partial [Bos mutus];
scaffold_305	EVM	exon	820459	820471	.	-	.	ID=evm.model.scaffold_305.35.exon1;Parent=evm.model.scaffold_305.35
scaffold_305	EVM	exon	820375	820409	.	-	.	ID=evm.model.scaffold_305.35.exon2;Parent=evm.model.scaffold_305.35
scaffold_305	EVM	exon	819979	820333	.	-	.	ID=evm.model.scaffold_305.35.exon3;Parent=evm.model.scaffold_305.35
scaffold_305	EVM	exon	819933	819954	.	-	.	ID=evm.model.scaffold_305.35.exon4;Parent=evm.model.scaffold_305.35
scaffold_305	EVM	gene	903017	903665	.	+	.	ID=evm.TU.scaffold_305.38;Name=EVM%20prediction%20scaffold_305.38
scaffold_305	EVM	mRNA	903017	903665	.	+	.	ID=evm.model.scaffold_305.38;Parent=evm.TU.scaffold_305.38;Name=EVM%20prediction%20scaffold_305.38	NR : PREDICTED: craniofacial development protein 2-like isoform X1 [Ovis aries] ref|XP_012044949.1| PREDICTED: craniofacial development protein 2-like isoform X1 [Ovis aries] ref|XP_012044950.1| PREDICTED: craniofacial development protein 2-like isoform X1 [Ovis aries];
scaffold_305	EVM	exon	903017	903067	.	+	.	ID=evm.model.scaffold_305.38.exon1;Parent=evm.model.scaffold_305.38
scaffold_305	EVM	exon	903104	903138	.	+	.	ID=evm.model.scaffold_305.38.exon2;Parent=evm.model.scaffold_305.38
scaffold_305	EVM	exon	903187	903232	.	+	.	ID=evm.model.scaffold_305.38.exon3;Parent=evm.model.scaffold_305.38
scaffold_305	EVM	exon	903282	903339	.	+	.	ID=evm.model.scaffold_305.38.exon4;Parent=evm.model.scaffold_305.38
scaffold_305	EVM	exon	903410	903420	.	+	.	ID=evm.model.scaffold_305.38.exon5;Parent=evm.model.scaffold_305.38
scaffold_305	EVM	exon	903462	903665	.	+	.	ID=evm.model.scaffold_305.38.exon6;Parent=evm.model.scaffold_305.38
scaffold_305	EVM	gene	908319	908805	.	-	.	ID=evm.TU.scaffold_305.40;Name=EVM%20prediction%20scaffold_305.40
scaffold_305	EVM	mRNA	908319	908805	.	-	.	ID=evm.model.scaffold_305.40;Parent=evm.TU.scaffold_305.40;Name=EVM%20prediction%20scaffold_305.40	NR : Transposon TX1 uncharacterized 149 kDa protein, partial [Bos mutus];
scaffold_305	EVM	exon	908503	908805	.	-	.	ID=evm.model.scaffold_305.40.exon1;Parent=evm.model.scaffold_305.40
scaffold_305	EVM	exon	908319	908327	.	-	.	ID=evm.model.scaffold_305.40.exon2;Parent=evm.model.scaffold_305.40
scaffold_305	EVM	gene	931631	936519	.	+	.	ID=evm.TU.scaffold_305.41;Name=EVM%20prediction%20scaffold_305.41
scaffold_305	EVM	mRNA	931631	936519	.	+	.	ID=evm.model.scaffold_305.41;Parent=evm.TU.scaffold_305.41;Name=EVM%20prediction%20scaffold_305.41	NR : hypothetical protein M91_01434, partial [Bos mutus];
scaffold_305	EVM	exon	931631	931808	.	+	.	ID=evm.model.scaffold_305.41.exon1;Parent=evm.model.scaffold_305.41
scaffold_305	EVM	exon	936491	936519	.	+	.	ID=evm.model.scaffold_305.41.exon2;Parent=evm.model.scaffold_305.41
scaffold_305	EVM	gene	948147	952430	.	+	.	ID=evm.TU.scaffold_305.42;Name=EVM%20prediction%20scaffold_305.42
scaffold_305	EVM	mRNA	948147	952430	.	+	.	ID=evm.model.scaffold_305.42;Parent=evm.TU.scaffold_305.42;Name=EVM%20prediction%20scaffold_305.42	NR : hypothetical protein M91_03436 [Bos mutus];
scaffold_305	EVM	exon	948147	948260	.	+	.	ID=evm.model.scaffold_305.42.exon1;Parent=evm.model.scaffold_305.42
scaffold_305	EVM	exon	952200	952430	.	+	.	ID=evm.model.scaffold_305.42.exon2;Parent=evm.model.scaffold_305.42
scaffold_305	EVM	gene	959135	983566	.	+	.	ID=evm.TU.scaffold_305.43;Name=EVM%20prediction%20scaffold_305.43
scaffold_305	EVM	mRNA	959135	983566	.	+	.	ID=evm.model.scaffold_305.43;Parent=evm.TU.scaffold_305.43;Name=EVM%20prediction%20scaffold_305.43	NR : hypothetical protein M91_07727, partial [Bos mutus];
scaffold_305	EVM	exon	959135	959342	.	+	.	ID=evm.model.scaffold_305.43.exon1;Parent=evm.model.scaffold_305.43
scaffold_305	EVM	exon	967533	967690	.	+	.	ID=evm.model.scaffold_305.43.exon2;Parent=evm.model.scaffold_305.43
scaffold_305	EVM	exon	981048	981091	.	+	.	ID=evm.model.scaffold_305.43.exon3;Parent=evm.model.scaffold_305.43
scaffold_305	EVM	exon	983011	983566	.	+	.	ID=evm.model.scaffold_305.43.exon4;Parent=evm.model.scaffold_305.43
scaffold_305	EVM	gene	1117766	1149058	.	+	.	ID=evm.TU.scaffold_305.51;Name=EVM%20prediction%20scaffold_305.51
scaffold_305	EVM	mRNA	1117766	1149058	.	+	.	ID=evm.model.scaffold_305.51;Parent=evm.TU.scaffold_305.51;Name=EVM%20prediction%20scaffold_305.51	NR : PREDICTED: uncharacterized protein LOC105003622 [Bison bison bison];
scaffold_305	EVM	exon	1117766	1117987	.	+	.	ID=evm.model.scaffold_305.51.exon1;Parent=evm.model.scaffold_305.51
scaffold_305	EVM	exon	1132519	1132578	.	+	.	ID=evm.model.scaffold_305.51.exon2;Parent=evm.model.scaffold_305.51
scaffold_305	EVM	exon	1135752	1135843	.	+	.	ID=evm.model.scaffold_305.51.exon3;Parent=evm.model.scaffold_305.51
scaffold_305	EVM	exon	1148776	1149058	.	+	.	ID=evm.model.scaffold_305.51.exon4;Parent=evm.model.scaffold_305.51
scaffold_305	EVM	gene	1156526	1170092	.	-	.	ID=evm.TU.scaffold_305.52;Name=EVM%20prediction%20scaffold_305.52
scaffold_305	EVM	mRNA	1156526	1170092	.	-	.	ID=evm.model.scaffold_305.52;Parent=evm.TU.scaffold_305.52;Name=EVM%20prediction%20scaffold_305.52	NR : testis-specific protein [Bos taurus];
scaffold_305	EVM	exon	1169981	1170092	.	-	.	ID=evm.model.scaffold_305.52.exon1;Parent=evm.model.scaffold_305.52
scaffold_305	EVM	exon	1156526	1156670	.	-	.	ID=evm.model.scaffold_305.52.exon2;Parent=evm.model.scaffold_305.52
scaffold_30	EVM	gene	10897	24178	.	-	.	ID=evm.TU.scaffold_30.1;Name=EVM%20prediction%20scaffold_30.1
scaffold_30	EVM	mRNA	10897	24178	.	-	.	ID=evm.model.scaffold_30.1;Parent=evm.TU.scaffold_30.1;Name=EVM%20prediction%20scaffold_30.1	NR : PREDICTED: zinc finger protein 280B-like [Bos taurus] ref|XP_015317369.1| PREDICTED: zinc finger protein 280B-like [Bos taurus];
scaffold_30	EVM	exon	24054	24178	.	-	.	ID=evm.model.scaffold_30.1.exon1;Parent=evm.model.scaffold_30.1
scaffold_30	EVM	exon	10897	11064	.	-	.	ID=evm.model.scaffold_30.1.exon2;Parent=evm.model.scaffold_30.1
scaffold_310	EVM	gene	2414	5533	.	-	.	ID=evm.TU.scaffold_310.1;Name=EVM%20prediction%20scaffold_310.1
scaffold_310	EVM	mRNA	2414	5533	.	-	.	ID=evm.model.scaffold_310.1;Parent=evm.TU.scaffold_310.1;Name=EVM%20prediction%20scaffold_310.1	NR : PREDICTED: heat shock transcription factor, Y-linked-like [Pantholops hodgsonii];
scaffold_310	EVM	exon	5472	5533	.	-	.	ID=evm.model.scaffold_310.1.exon1;Parent=evm.model.scaffold_310.1
scaffold_310	EVM	exon	3170	3209	.	-	.	ID=evm.model.scaffold_310.1.exon2;Parent=evm.model.scaffold_310.1
scaffold_310	EVM	exon	2414	2622	.	-	.	ID=evm.model.scaffold_310.1.exon3;Parent=evm.model.scaffold_310.1
scaffold_310	EVM	gene	15426	65671	.	+	.	ID=evm.TU.scaffold_310.2;Name=EVM%20prediction%20scaffold_310.2
scaffold_310	EVM	mRNA	15426	65671	.	+	.	ID=evm.model.scaffold_310.2;Parent=evm.TU.scaffold_310.2;Name=EVM%20prediction%20scaffold_310.2	NR : PREDICTED: LOW QUALITY PROTEIN: uncharacterized protein LOC105605056 isoform X1 [Ovis aries];
scaffold_310	EVM	exon	15426	16034	.	+	.	ID=evm.model.scaffold_310.2.exon1;Parent=evm.model.scaffold_310.2
scaffold_310	EVM	exon	16577	16679	.	+	.	ID=evm.model.scaffold_310.2.exon2;Parent=evm.model.scaffold_310.2
scaffold_310	EVM	exon	17066	17227	.	+	.	ID=evm.model.scaffold_310.2.exon3;Parent=evm.model.scaffold_310.2
scaffold_310	EVM	exon	65439	65671	.	+	.	ID=evm.model.scaffold_310.2.exon4;Parent=evm.model.scaffold_310.2
scaffold_310	EVM	gene	112147	112760	.	+	.	ID=evm.TU.scaffold_310.4;Name=EVM%20prediction%20scaffold_310.4
scaffold_310	EVM	mRNA	112147	112760	.	+	.	ID=evm.model.scaffold_310.4;Parent=evm.TU.scaffold_310.4;Name=EVM%20prediction%20scaffold_310.4	NR : TPA: Testis-specific Y-encoded protein 1 (bTSPY)-like protein [Bos taurus];
scaffold_310	EVM	exon	112147	112228	.	+	.	ID=evm.model.scaffold_310.4.exon1;Parent=evm.model.scaffold_310.4
scaffold_310	EVM	exon	112409	112519	.	+	.	ID=evm.model.scaffold_310.4.exon2;Parent=evm.model.scaffold_310.4
scaffold_310	EVM	exon	112616	112760	.	+	.	ID=evm.model.scaffold_310.4.exon3;Parent=evm.model.scaffold_310.4
scaffold_387	EVM	gene	613	1205	.	+	.	ID=evm.TU.scaffold_387.1;Name=EVM%20prediction%20scaffold_387.1
scaffold_387	EVM	mRNA	613	1205	.	+	.	ID=evm.model.scaffold_387.1;Parent=evm.TU.scaffold_387.1;Name=EVM%20prediction%20scaffold_387.1	NR : PREDICTED: LOW QUALITY PROTEIN: uncharacterized protein LOC105615953 [Ovis aries];
scaffold_387	EVM	exon	613	669	.	+	.	ID=evm.model.scaffold_387.1.exon1;Parent=evm.model.scaffold_387.1
scaffold_387	EVM	exon	755	1205	.	+	.	ID=evm.model.scaffold_387.1.exon2;Parent=evm.model.scaffold_387.1
scaffold_387	EVM	gene	6043	7211	.	-	.	ID=evm.TU.scaffold_387.2;Name=EVM%20prediction%20scaffold_387.2
scaffold_387	EVM	mRNA	6043	7211	.	-	.	ID=evm.model.scaffold_387.2;Parent=evm.TU.scaffold_387.2;Name=EVM%20prediction%20scaffold_387.2	NR : PREDICTED: LOW QUALITY PROTEIN: uncharacterized protein LOC105615953 [Ovis aries];
scaffold_387	EVM	exon	7117	7211	.	-	.	ID=evm.model.scaffold_387.2.exon1;Parent=evm.model.scaffold_387.2
scaffold_387	EVM	exon	6167	6300	.	-	.	ID=evm.model.scaffold_387.2.exon2;Parent=evm.model.scaffold_387.2
scaffold_387	EVM	exon	6043	6092	.	-	.	ID=evm.model.scaffold_387.2.exon3;Parent=evm.model.scaffold_387.2
scaffold_387	EVM	gene	101704	114819	.	-	.	ID=evm.TU.scaffold_387.10;Name=EVM%20prediction%20scaffold_387.10
scaffold_387	EVM	mRNA	101704	114819	.	-	.	ID=evm.model.scaffold_387.10;Parent=evm.TU.scaffold_387.10;Name=EVM%20prediction%20scaffold_387.10	NR : PREDICTED: catenin alpha-3 isoform X2 [Bos taurus];
scaffold_387	EVM	exon	114697	114819	.	-	.	ID=evm.model.scaffold_387.10.exon1;Parent=evm.model.scaffold_387.10
scaffold_387	EVM	exon	111206	111413	.	-	.	ID=evm.model.scaffold_387.10.exon2;Parent=evm.model.scaffold_387.10
scaffold_387	EVM	exon	109294	109694	.	-	.	ID=evm.model.scaffold_387.10.exon3;Parent=evm.model.scaffold_387.10
scaffold_387	EVM	exon	103052	103182	.	-	.	ID=evm.model.scaffold_387.10.exon4;Parent=evm.model.scaffold_387.10
scaffold_387	EVM	exon	101704	101877	.	-	.	ID=evm.model.scaffold_387.10.exon5;Parent=evm.model.scaffold_387.10
scaffold_388	EVM	gene	1990	3142	.	+	.	ID=evm.TU.scaffold_388.1;Name=EVM%20prediction%20scaffold_388.1
scaffold_388	EVM	mRNA	1990	3142	.	+	.	ID=evm.model.scaffold_388.1;Parent=evm.TU.scaffold_388.1;Name=EVM%20prediction%20scaffold_388.1	NR : PREDICTED: craniofacial development protein 2-like isoform X1 [Bubalus bubalis] ref|XP_006063405.1| PREDICTED: craniofacial development protein 2-like isoform X2 [Bubalus bubalis];
scaffold_388	EVM	exon	1990	2308	.	+	.	ID=evm.model.scaffold_388.1.exon1;Parent=evm.model.scaffold_388.1
scaffold_388	EVM	exon	2332	2350	.	+	.	ID=evm.model.scaffold_388.1.exon2;Parent=evm.model.scaffold_388.1
scaffold_388	EVM	exon	2402	2606	.	+	.	ID=evm.model.scaffold_388.1.exon3;Parent=evm.model.scaffold_388.1
scaffold_388	EVM	exon	2687	2843	.	+	.	ID=evm.model.scaffold_388.1.exon4;Parent=evm.model.scaffold_388.1
scaffold_388	EVM	exon	2934	2943	.	+	.	ID=evm.model.scaffold_388.1.exon5;Parent=evm.model.scaffold_388.1
scaffold_388	EVM	exon	3005	3142	.	+	.	ID=evm.model.scaffold_388.1.exon6;Parent=evm.model.scaffold_388.1
scaffold_388	EVM	gene	4964	8174	.	+	.	ID=evm.TU.scaffold_388.2;Name=EVM%20prediction%20scaffold_388.2
scaffold_388	EVM	mRNA	4964	8174	.	+	.	ID=evm.model.scaffold_388.2;Parent=evm.TU.scaffold_388.2;Name=EVM%20prediction%20scaffold_388.2	NR : hypothetical protein M91_08065 [Bos mutus];
scaffold_388	EVM	exon	4964	5204	.	+	.	ID=evm.model.scaffold_388.2.exon1;Parent=evm.model.scaffold_388.2
scaffold_388	EVM	exon	7930	8174	.	+	.	ID=evm.model.scaffold_388.2.exon2;Parent=evm.model.scaffold_388.2
scaffold_388	EVM	gene	11202	12853	.	-	.	ID=evm.TU.scaffold_388.3;Name=EVM%20prediction%20scaffold_388.3
scaffold_388	EVM	mRNA	11202	12853	.	-	.	ID=evm.model.scaffold_388.3;Parent=evm.TU.scaffold_388.3;Name=EVM%20prediction%20scaffold_388.3	NR : PREDICTED: heat shock transcription factor, Y-linked-like [Pantholops hodgsonii];
scaffold_388	EVM	exon	12344	12853	.	-	.	ID=evm.model.scaffold_388.3.exon1;Parent=evm.model.scaffold_388.3
scaffold_388	EVM	exon	11202	11933	.	-	.	ID=evm.model.scaffold_388.3.exon2;Parent=evm.model.scaffold_388.3
scaffold_388	EVM	gene	29131	29441	.	-	.	ID=evm.TU.scaffold_388.4;Name=EVM%20prediction%20scaffold_388.4
scaffold_388	EVM	mRNA	29131	29441	.	-	.	ID=evm.model.scaffold_388.4;Parent=evm.TU.scaffold_388.4;Name=EVM%20prediction%20scaffold_388.4	NR : hypothetical protein M91_10256, partial [Bos mutus];
scaffold_388	EVM	exon	29264	29441	.	-	.	ID=evm.model.scaffold_388.4.exon1;Parent=evm.model.scaffold_388.4
scaffold_388	EVM	exon	29131	29156	.	-	.	ID=evm.model.scaffold_388.4.exon2;Parent=evm.model.scaffold_388.4
scaffold_388	EVM	gene	75655	93818	.	-	.	ID=evm.TU.scaffold_388.6;Name=EVM%20prediction%20scaffold_388.6
scaffold_388	EVM	mRNA	75655	93818	.	-	.	ID=evm.model.scaffold_388.6;Parent=evm.TU.scaffold_388.6;Name=EVM%20prediction%20scaffold_388.6	NR : PREDICTED: melanoma antigen preferentially expressed in tumors-like [Bos taurus];
scaffold_388	EVM	exon	93788	93818	.	-	.	ID=evm.model.scaffold_388.6.exon1;Parent=evm.model.scaffold_388.6
scaffold_388	EVM	exon	88764	88895	.	-	.	ID=evm.model.scaffold_388.6.exon2;Parent=evm.model.scaffold_388.6
scaffold_388	EVM	exon	85495	85586	.	-	.	ID=evm.model.scaffold_388.6.exon3;Parent=evm.model.scaffold_388.6
scaffold_388	EVM	exon	81759	81811	.	-	.	ID=evm.model.scaffold_388.6.exon4;Parent=evm.model.scaffold_388.6
scaffold_388	EVM	exon	77901	77993	.	-	.	ID=evm.model.scaffold_388.6.exon5;Parent=evm.model.scaffold_388.6
scaffold_388	EVM	exon	76000	76304	.	-	.	ID=evm.model.scaffold_388.6.exon6;Parent=evm.model.scaffold_388.6
scaffold_388	EVM	exon	75655	75718	.	-	.	ID=evm.model.scaffold_388.6.exon7;Parent=evm.model.scaffold_388.6
scaffold_393	EVM	gene	65090	92180	.	-	.	ID=evm.TU.scaffold_393.3;Name=EVM%20prediction%20scaffold_393.3
scaffold_393	EVM	mRNA	65090	92180	.	-	.	ID=evm.model.scaffold_393.3;Parent=evm.TU.scaffold_393.3;Name=EVM%20prediction%20scaffold_393.3	NR : PREDICTED: heat shock transcription factor, Y-linked-like [Bos taurus];
scaffold_393	EVM	exon	91671	92180	.	-	.	ID=evm.model.scaffold_393.3.exon1;Parent=evm.model.scaffold_393.3
scaffold_393	EVM	exon	65090	65404	.	-	.	ID=evm.model.scaffold_393.3.exon2;Parent=evm.model.scaffold_393.3
scaffold_393	EVM	gene	105921	107311	.	+	.	ID=evm.TU.scaffold_393.7;Name=EVM%20prediction%20scaffold_393.7
scaffold_393	EVM	mRNA	105921	107311	.	+	.	ID=evm.model.scaffold_393.7;Parent=evm.TU.scaffold_393.7;Name=EVM%20prediction%20scaffold_393.7	NR : PREDICTED: zinc finger protein 280B [Ovis aries] ref|XP_014957216.1| PREDICTED: zinc finger protein 280B [Ovis aries];
scaffold_393	EVM	exon	105921	106150	.	+	.	ID=evm.model.scaffold_393.7.exon1;Parent=evm.model.scaffold_393.7
scaffold_393	EVM	exon	106912	107311	.	+	.	ID=evm.model.scaffold_393.7.exon2;Parent=evm.model.scaffold_393.7
scaffold_399	EVM	gene	59375	60920	.	-	.	ID=evm.TU.scaffold_399.2;Name=EVM%20prediction%20scaffold_399.2
scaffold_399	EVM	mRNA	59375	60920	.	-	.	ID=evm.model.scaffold_399.2;Parent=evm.TU.scaffold_399.2;Name=EVM%20prediction%20scaffold_399.2	NR : PREDICTED: catenin alpha-3 isoform X2 [Bos taurus];
scaffold_399	EVM	exon	60885	60920	.	-	.	ID=evm.model.scaffold_399.2.exon1;Parent=evm.model.scaffold_399.2
scaffold_399	EVM	exon	60094	60157	.	-	.	ID=evm.model.scaffold_399.2.exon2;Parent=evm.model.scaffold_399.2
scaffold_399	EVM	exon	59375	59856	.	-	.	ID=evm.model.scaffold_399.2.exon3;Parent=evm.model.scaffold_399.2
scaffold_399	EVM	gene	221893	222673	.	-	.	ID=evm.TU.scaffold_399.10;Name=EVM%20prediction%20scaffold_399.10
scaffold_399	EVM	mRNA	221893	222673	.	-	.	ID=evm.model.scaffold_399.10;Parent=evm.TU.scaffold_399.10;Name=EVM%20prediction%20scaffold_399.10	NR : craniofacial development protein 2 [Bos taurus] dbj|BAA20065.1| bucentaur [Bos taurus];
scaffold_399	EVM	exon	222597	222673	.	-	.	ID=evm.model.scaffold_399.10.exon1;Parent=evm.model.scaffold_399.10
scaffold_399	EVM	exon	222539	222567	.	-	.	ID=evm.model.scaffold_399.10.exon2;Parent=evm.model.scaffold_399.10
scaffold_399	EVM	exon	222328	222492	.	-	.	ID=evm.model.scaffold_399.10.exon3;Parent=evm.model.scaffold_399.10
scaffold_399	EVM	exon	222166	222261	.	-	.	ID=evm.model.scaffold_399.10.exon4;Parent=evm.model.scaffold_399.10
scaffold_399	EVM	exon	221893	222144	.	-	.	ID=evm.model.scaffold_399.10.exon5;Parent=evm.model.scaffold_399.10
scaffold_474	EVM	gene	47818	85310	.	+	.	ID=evm.TU.scaffold_474.5;Name=EVM%20prediction%20scaffold_474.5
scaffold_474	EVM	mRNA	47818	85310	.	+	.	ID=evm.model.scaffold_474.5;Parent=evm.TU.scaffold_474.5;Name=EVM%20prediction%20scaffold_474.5	NR : PREDICTED: EKC/KEOPS complex subunit LAGE3-like [Ovis aries] ref|XP_011962447.1| PREDICTED: EKC/KEOPS complex subunit LAGE3-like [Ovis aries] ref|XP_012026730.1| PREDICTED: EKC/KEOPS complex subunit LAGE3-like [Ovis aries musimon];
scaffold_474	EVM	exon	47818	47938	.	+	.	ID=evm.model.scaffold_474.5.exon1;Parent=evm.model.scaffold_474.5
scaffold_474	EVM	exon	84878	85006	.	+	.	ID=evm.model.scaffold_474.5.exon2;Parent=evm.model.scaffold_474.5
scaffold_474	EVM	exon	85187	85310	.	+	.	ID=evm.model.scaffold_474.5.exon3;Parent=evm.model.scaffold_474.5
scaffold_474	EVM	gene	95982	96615	.	+	.	ID=evm.TU.scaffold_474.6;Name=EVM%20prediction%20scaffold_474.6
scaffold_474	EVM	mRNA	95982	96615	.	+	.	ID=evm.model.scaffold_474.6;Parent=evm.TU.scaffold_474.6;Name=EVM%20prediction%20scaffold_474.6	NR : PREDICTED: EKC/KEOPS complex subunit LAGE3-like [Ovis aries] ref|XP_011962447.1| PREDICTED: EKC/KEOPS complex subunit LAGE3-like [Ovis aries] ref|XP_012026730.1| PREDICTED: EKC/KEOPS complex subunit LAGE3-like [Ovis aries musimon];
scaffold_474	EVM	exon	95982	96158	.	+	.	ID=evm.model.scaffold_474.6.exon1;Parent=evm.model.scaffold_474.6
scaffold_474	EVM	exon	96487	96615	.	+	.	ID=evm.model.scaffold_474.6.exon2;Parent=evm.model.scaffold_474.6
scaffold_474	EVM	gene	136806	137153	.	-	.	ID=evm.TU.scaffold_474.10;Name=EVM%20prediction%20scaffold_474.10
scaffold_474	EVM	mRNA	136806	137153	.	-	.	ID=evm.model.scaffold_474.10;Parent=evm.TU.scaffold_474.10;Name=EVM%20prediction%20scaffold_474.10	NR : hypothetical protein M91_07727, partial [Bos mutus];
scaffold_474	EVM	exon	137149	137153	.	-	.	ID=evm.model.scaffold_474.10.exon1;Parent=evm.model.scaffold_474.10
scaffold_474	EVM	exon	137018	137127	.	-	.	ID=evm.model.scaffold_474.10.exon2;Parent=evm.model.scaffold_474.10
scaffold_474	EVM	exon	136806	136996	.	-	.	ID=evm.model.scaffold_474.10.exon3;Parent=evm.model.scaffold_474.10
scaffold_474	EVM	gene	181680	272976	.	+	.	ID=evm.TU.scaffold_474.13;Name=EVM%20prediction%20scaffold_474.13
scaffold_474	EVM	mRNA	181680	272976	.	+	.	ID=evm.model.scaffold_474.13;Parent=evm.TU.scaffold_474.13;Name=EVM%20prediction%20scaffold_474.13	NR : TPA: hypothetical protein BOS_25401 [Bos taurus];
scaffold_474	EVM	exon	181680	181787	.	+	.	ID=evm.model.scaffold_474.13.exon1;Parent=evm.model.scaffold_474.13
scaffold_474	EVM	exon	267291	267377	.	+	.	ID=evm.model.scaffold_474.13.exon2;Parent=evm.model.scaffold_474.13
scaffold_474	EVM	exon	272521	272628	.	+	.	ID=evm.model.scaffold_474.13.exon3;Parent=evm.model.scaffold_474.13
scaffold_474	EVM	exon	272815	272976	.	+	.	ID=evm.model.scaffold_474.13.exon4;Parent=evm.model.scaffold_474.13
scaffold_474	EVM	gene	290304	291983	.	-	.	ID=evm.TU.scaffold_474.14;Name=EVM%20prediction%20scaffold_474.14
scaffold_474	EVM	mRNA	290304	291983	.	-	.	ID=evm.model.scaffold_474.14;Parent=evm.TU.scaffold_474.14;Name=EVM%20prediction%20scaffold_474.14	NR : hypothetical protein M91_10256, partial [Bos mutus];
scaffold_474	EVM	exon	291859	291983	.	-	.	ID=evm.model.scaffold_474.14.exon1;Parent=evm.model.scaffold_474.14
scaffold_474	EVM	exon	290765	291018	.	-	.	ID=evm.model.scaffold_474.14.exon2;Parent=evm.model.scaffold_474.14
scaffold_474	EVM	exon	290304	290653	.	-	.	ID=evm.model.scaffold_474.14.exon3;Parent=evm.model.scaffold_474.14
scaffold_474	EVM	gene	355462	356055	.	+	.	ID=evm.TU.scaffold_474.22;Name=EVM%20prediction%20scaffold_474.22
scaffold_474	EVM	mRNA	355462	356055	.	+	.	ID=evm.model.scaffold_474.22;Parent=evm.TU.scaffold_474.22;Name=EVM%20prediction%20scaffold_474.22	NR : hypothetical protein M91_11590, partial [Bos mutus];
scaffold_474	EVM	exon	355462	355591	.	+	.	ID=evm.model.scaffold_474.22.exon1;Parent=evm.model.scaffold_474.22
scaffold_474	EVM	exon	355625	355753	.	+	.	ID=evm.model.scaffold_474.22.exon2;Parent=evm.model.scaffold_474.22
scaffold_474	EVM	exon	355775	356055	.	+	.	ID=evm.model.scaffold_474.22.exon3;Parent=evm.model.scaffold_474.22
scaffold_514	EVM	gene	9464	10643	.	-	.	ID=evm.TU.scaffold_514.1;Name=EVM%20prediction%20scaffold_514.1
scaffold_514	EVM	mRNA	9464	10643	.	-	.	ID=evm.model.scaffold_514.1;Parent=evm.TU.scaffold_514.1;Name=EVM%20prediction%20scaffold_514.1	NR : PREDICTED: craniofacial development protein 2-like isoform X1 [Bubalus bubalis] ref|XP_006063405.1| PREDICTED: craniofacial development protein 2-like isoform X2 [Bubalus bubalis];
scaffold_514	EVM	exon	10628	10643	.	-	.	ID=evm.model.scaffold_514.1.exon1;Parent=evm.model.scaffold_514.1
scaffold_514	EVM	exon	10570	10590	.	-	.	ID=evm.model.scaffold_514.1.exon2;Parent=evm.model.scaffold_514.1
scaffold_514	EVM	exon	10197	10523	.	-	.	ID=evm.model.scaffold_514.1.exon3;Parent=evm.model.scaffold_514.1
scaffold_514	EVM	exon	9860	10073	.	-	.	ID=evm.model.scaffold_514.1.exon4;Parent=evm.model.scaffold_514.1
scaffold_514	EVM	exon	9660	9826	.	-	.	ID=evm.model.scaffold_514.1.exon5;Parent=evm.model.scaffold_514.1
scaffold_514	EVM	exon	9560	9588	.	-	.	ID=evm.model.scaffold_514.1.exon6;Parent=evm.model.scaffold_514.1
scaffold_514	EVM	exon	9464	9517	.	-	.	ID=evm.model.scaffold_514.1.exon7;Parent=evm.model.scaffold_514.1
scaffold_514	EVM	gene	72075	75950	.	+	.	ID=evm.TU.scaffold_514.3;Name=EVM%20prediction%20scaffold_514.3
scaffold_514	EVM	mRNA	72075	75950	.	+	.	ID=evm.model.scaffold_514.3;Parent=evm.TU.scaffold_514.3;Name=EVM%20prediction%20scaffold_514.3	NR : PREDICTED: CKLF-like MARVEL transmembrane domain-containing protein 6 isoform X1 [Bubalus bubalis];
scaffold_514	EVM	exon	72075	72303	.	+	.	ID=evm.model.scaffold_514.3.exon1;Parent=evm.model.scaffold_514.3
scaffold_514	EVM	exon	75811	75950	.	+	.	ID=evm.model.scaffold_514.3.exon2;Parent=evm.model.scaffold_514.3
scaffold_514	EVM	gene	119670	136439	.	+	.	ID=evm.TU.scaffold_514.5;Name=EVM%20prediction%20scaffold_514.5
scaffold_514	EVM	mRNA	119670	136439	.	+	.	ID=evm.model.scaffold_514.5;Parent=evm.TU.scaffold_514.5;Name=EVM%20prediction%20scaffold_514.5	NR : PREDICTED: LOW QUALITY PROTEIN: uncharacterized protein LOC106992221 [Ovis aries musimon];
scaffold_514	EVM	exon	119670	120077	.	+	.	ID=evm.model.scaffold_514.5.exon1;Parent=evm.model.scaffold_514.5
scaffold_514	EVM	exon	121305	121999	.	+	.	ID=evm.model.scaffold_514.5.exon2;Parent=evm.model.scaffold_514.5
scaffold_514	EVM	exon	124487	124643	.	+	.	ID=evm.model.scaffold_514.5.exon3;Parent=evm.model.scaffold_514.5
scaffold_514	EVM	exon	136050	136439	.	+	.	ID=evm.model.scaffold_514.5.exon4;Parent=evm.model.scaffold_514.5
scaffold_514	EVM	gene	137181	145312	.	+	.	ID=evm.TU.scaffold_514.6;Name=EVM%20prediction%20scaffold_514.6
scaffold_514	EVM	mRNA	137181	145312	.	+	.	ID=evm.model.scaffold_514.6;Parent=evm.TU.scaffold_514.6;Name=EVM%20prediction%20scaffold_514.6	NR : hypothetical protein M91_14132 [Bos mutus];
scaffold_514	EVM	exon	137181	137748	.	+	.	ID=evm.model.scaffold_514.6.exon1;Parent=evm.model.scaffold_514.6
scaffold_514	EVM	exon	138164	140036	.	+	.	ID=evm.model.scaffold_514.6.exon2;Parent=evm.model.scaffold_514.6
scaffold_514	EVM	exon	143237	143322	.	+	.	ID=evm.model.scaffold_514.6.exon3;Parent=evm.model.scaffold_514.6
scaffold_514	EVM	exon	144462	145312	.	+	.	ID=evm.model.scaffold_514.6.exon4;Parent=evm.model.scaffold_514.6
scaffold_514	EVM	gene	274570	275820	.	-	.	ID=evm.TU.scaffold_514.9;Name=EVM%20prediction%20scaffold_514.9
scaffold_514	EVM	mRNA	274570	275820	.	-	.	ID=evm.model.scaffold_514.9;Parent=evm.TU.scaffold_514.9;Name=EVM%20prediction%20scaffold_514.9	NR : hypothetical protein M91_15880, partial [Bos mutus];
scaffold_514	EVM	exon	275744	275820	.	-	.	ID=evm.model.scaffold_514.9.exon1;Parent=evm.model.scaffold_514.9
scaffold_514	EVM	exon	275656	275662	.	-	.	ID=evm.model.scaffold_514.9.exon2;Parent=evm.model.scaffold_514.9
scaffold_514	EVM	exon	275476	275608	.	-	.	ID=evm.model.scaffold_514.9.exon3;Parent=evm.model.scaffold_514.9
scaffold_514	EVM	exon	275096	275292	.	-	.	ID=evm.model.scaffold_514.9.exon4;Parent=evm.model.scaffold_514.9
scaffold_514	EVM	exon	274977	275020	.	-	.	ID=evm.model.scaffold_514.9.exon5;Parent=evm.model.scaffold_514.9
scaffold_514	EVM	exon	274835	274910	.	-	.	ID=evm.model.scaffold_514.9.exon6;Parent=evm.model.scaffold_514.9
scaffold_514	EVM	exon	274782	274798	.	-	.	ID=evm.model.scaffold_514.9.exon7;Parent=evm.model.scaffold_514.9
scaffold_514	EVM	exon	274645	274732	.	-	.	ID=evm.model.scaffold_514.9.exon8;Parent=evm.model.scaffold_514.9
scaffold_514	EVM	exon	274570	274623	.	-	.	ID=evm.model.scaffold_514.9.exon9;Parent=evm.model.scaffold_514.9
scaffold_514	EVM	gene	293902	319358	.	+	.	ID=evm.TU.scaffold_514.11;Name=EVM%20prediction%20scaffold_514.11
scaffold_514	EVM	mRNA	293902	319358	.	+	.	ID=evm.model.scaffold_514.11;Parent=evm.TU.scaffold_514.11;Name=EVM%20prediction%20scaffold_514.11	NR : Transposon TX1 uncharacterized 149 kDa protein, partial [Bos mutus];
scaffold_514	EVM	exon	293902	294245	.	+	.	ID=evm.model.scaffold_514.11.exon1;Parent=evm.model.scaffold_514.11
scaffold_514	EVM	exon	297768	298623	.	+	.	ID=evm.model.scaffold_514.11.exon2;Parent=evm.model.scaffold_514.11
scaffold_514	EVM	exon	317462	317978	.	+	.	ID=evm.model.scaffold_514.11.exon3;Parent=evm.model.scaffold_514.11
scaffold_514	EVM	exon	318583	319358	.	+	.	ID=evm.model.scaffold_514.11.exon4;Parent=evm.model.scaffold_514.11
scaffold_514	EVM	gene	365418	365662	.	-	.	ID=evm.TU.scaffold_514.16;Name=EVM%20prediction%20scaffold_514.16
scaffold_514	EVM	mRNA	365418	365662	.	-	.	ID=evm.model.scaffold_514.16;Parent=evm.TU.scaffold_514.16;Name=EVM%20prediction%20scaffold_514.16	NR : hypothetical protein M91_09415, partial [Bos mutus];
scaffold_514	EVM	exon	365502	365662	.	-	.	ID=evm.model.scaffold_514.16.exon1;Parent=evm.model.scaffold_514.16
scaffold_514	EVM	exon	365418	365469	.	-	.	ID=evm.model.scaffold_514.16.exon2;Parent=evm.model.scaffold_514.16
scaffold_514	EVM	gene	370046	387760	.	-	.	ID=evm.TU.scaffold_514.17;Name=EVM%20prediction%20scaffold_514.17
scaffold_514	EVM	mRNA	370046	387760	.	-	.	ID=evm.model.scaffold_514.17;Parent=evm.TU.scaffold_514.17;Name=EVM%20prediction%20scaffold_514.17	NR : PREDICTED: uncharacterized protein LOC105605519 isoform X1 [Ovis aries musimon] ref|XP_014965067.1| PREDICTED: uncharacterized protein LOC105605519 isoform X1 [Ovis aries musimon] ref|XP_014960435.1| PREDICTED: uncharacterized protein LOC105605519 isoform X1 [Ovis aries] ref|XP_014960436.1| PREDICTED: uncharacterized protein LOC105605519 isoform X1 [Ovis aries];
scaffold_514	EVM	exon	387639	387760	.	-	.	ID=evm.model.scaffold_514.17.exon1;Parent=evm.model.scaffold_514.17
scaffold_514	EVM	exon	385728	387217	.	-	.	ID=evm.model.scaffold_514.17.exon2;Parent=evm.model.scaffold_514.17
scaffold_514	EVM	exon	370046	370203	.	-	.	ID=evm.model.scaffold_514.17.exon3;Parent=evm.model.scaffold_514.17
scaffold_514	EVM	gene	462296	466034	.	-	.	ID=evm.TU.scaffold_514.20;Name=EVM%20prediction%20scaffold_514.20
scaffold_514	EVM	mRNA	462296	466034	.	-	.	ID=evm.model.scaffold_514.20;Parent=evm.TU.scaffold_514.20;Name=EVM%20prediction%20scaffold_514.20	NR : hypothetical protein M91_19605 [Bos mutus];
scaffold_514	EVM	exon	465999	466034	.	-	.	ID=evm.model.scaffold_514.20.exon1;Parent=evm.model.scaffold_514.20
scaffold_514	EVM	exon	462296	462793	.	-	.	ID=evm.model.scaffold_514.20.exon2;Parent=evm.model.scaffold_514.20
scaffold_514	EVM	gene	497534	529361	.	+	.	ID=evm.TU.scaffold_514.21;Name=EVM%20prediction%20scaffold_514.21
scaffold_514	EVM	mRNA	497534	529361	.	+	.	ID=evm.model.scaffold_514.21;Parent=evm.TU.scaffold_514.21;Name=EVM%20prediction%20scaffold_514.21	NR : hypothetical protein M91_08673 [Bos mutus];
scaffold_514	EVM	exon	497534	497774	.	+	.	ID=evm.model.scaffold_514.21.exon1;Parent=evm.model.scaffold_514.21
scaffold_514	EVM	exon	507184	507294	.	+	.	ID=evm.model.scaffold_514.21.exon2;Parent=evm.model.scaffold_514.21
scaffold_514	EVM	exon	513382	513460	.	+	.	ID=evm.model.scaffold_514.21.exon3;Parent=evm.model.scaffold_514.21
scaffold_514	EVM	exon	520237	520305	.	+	.	ID=evm.model.scaffold_514.21.exon4;Parent=evm.model.scaffold_514.21
scaffold_514	EVM	exon	529240	529361	.	+	.	ID=evm.model.scaffold_514.21.exon5;Parent=evm.model.scaffold_514.21
scaffold_514	EVM	gene	541897	542930	.	-	.	ID=evm.TU.scaffold_514.22;Name=EVM%20prediction%20scaffold_514.22
scaffold_514	EVM	mRNA	541897	542930	.	-	.	ID=evm.model.scaffold_514.22;Parent=evm.TU.scaffold_514.22;Name=EVM%20prediction%20scaffold_514.22	NR : zinc finger protein 33B [Ovis aries] gb|ADP89567.1| zinc finger protein 33B [Ovis aries];
scaffold_514	EVM	exon	542723	542930	.	-	.	ID=evm.model.scaffold_514.22.exon1;Parent=evm.model.scaffold_514.22
scaffold_514	EVM	exon	541897	542129	.	-	.	ID=evm.model.scaffold_514.22.exon2;Parent=evm.model.scaffold_514.22
scaffold_514	EVM	gene	564521	572571	.	+	.	ID=evm.TU.scaffold_514.23;Name=EVM%20prediction%20scaffold_514.23
scaffold_514	EVM	mRNA	564521	572571	.	+	.	ID=evm.model.scaffold_514.23;Parent=evm.TU.scaffold_514.23;Name=EVM%20prediction%20scaffold_514.23	NR : hypothetical protein M91_14132 [Bos mutus];
scaffold_514	EVM	exon	564521	566722	.	+	.	ID=evm.model.scaffold_514.23.exon1;Parent=evm.model.scaffold_514.23
scaffold_514	EVM	exon	572446	572571	.	+	.	ID=evm.model.scaffold_514.23.exon2;Parent=evm.model.scaffold_514.23
scaffold_514	EVM	gene	586131	629854	.	-	.	ID=evm.TU.scaffold_514.24;Name=EVM%20prediction%20scaffold_514.24
scaffold_514	EVM	mRNA	586131	629854	.	-	.	ID=evm.model.scaffold_514.24;Parent=evm.TU.scaffold_514.24;Name=EVM%20prediction%20scaffold_514.24	NR : p97Bcnt protein [Capra hircus] dbj|BAG75458.1| p97Bcnt protein [Capra hircus];
scaffold_514	EVM	exon	628893	629854	.	-	.	ID=evm.model.scaffold_514.24.exon1;Parent=evm.model.scaffold_514.24
scaffold_514	EVM	exon	627284	628049	.	-	.	ID=evm.model.scaffold_514.24.exon2;Parent=evm.model.scaffold_514.24
scaffold_514	EVM	exon	622720	622919	.	-	.	ID=evm.model.scaffold_514.24.exon3;Parent=evm.model.scaffold_514.24
scaffold_514	EVM	exon	617426	617513	.	-	.	ID=evm.model.scaffold_514.24.exon4;Parent=evm.model.scaffold_514.24
scaffold_514	EVM	exon	600906	600970	.	-	.	ID=evm.model.scaffold_514.24.exon5;Parent=evm.model.scaffold_514.24
scaffold_514	EVM	exon	597510	597763	.	-	.	ID=evm.model.scaffold_514.24.exon6;Parent=evm.model.scaffold_514.24
scaffold_514	EVM	exon	586131	586486	.	-	.	ID=evm.model.scaffold_514.24.exon7;Parent=evm.model.scaffold_514.24
scaffold_514	EVM	gene	639454	690181	.	+	.	ID=evm.TU.scaffold_514.27;Name=EVM%20prediction%20scaffold_514.27
scaffold_514	EVM	mRNA	639454	690181	.	+	.	ID=evm.model.scaffold_514.27;Parent=evm.TU.scaffold_514.27;Name=EVM%20prediction%20scaffold_514.27	NR : PREDICTED: succinyl-CoA:3-ketoacid coenzyme A transferase 1, mitochondrial isoform X3 [Ovis aries];
scaffold_514	EVM	exon	639454	639572	.	+	.	ID=evm.model.scaffold_514.27.exon1;Parent=evm.model.scaffold_514.27
scaffold_514	EVM	exon	656537	656642	.	+	.	ID=evm.model.scaffold_514.27.exon2;Parent=evm.model.scaffold_514.27
scaffold_514	EVM	exon	689351	690181	.	+	.	ID=evm.model.scaffold_514.27.exon3;Parent=evm.model.scaffold_514.27
scaffold_514	EVM	gene	730086	734327	.	-	.	ID=evm.TU.scaffold_514.30;Name=EVM%20prediction%20scaffold_514.30
scaffold_514	EVM	mRNA	730086	734327	.	-	.	ID=evm.model.scaffold_514.30;Parent=evm.TU.scaffold_514.30;Name=EVM%20prediction%20scaffold_514.30	NR : PREDICTED: OTU domain-containing protein 7A isoform X2 [Ovis aries musimon];
scaffold_514	EVM	exon	734121	734327	.	-	.	ID=evm.model.scaffold_514.30.exon1;Parent=evm.model.scaffold_514.30
scaffold_514	EVM	exon	731753	731836	.	-	.	ID=evm.model.scaffold_514.30.exon2;Parent=evm.model.scaffold_514.30
scaffold_514	EVM	exon	730086	730181	.	-	.	ID=evm.model.scaffold_514.30.exon3;Parent=evm.model.scaffold_514.30
scaffold_514	EVM	gene	829619	830568	.	-	.	ID=evm.TU.scaffold_514.35;Name=EVM%20prediction%20scaffold_514.35
scaffold_514	EVM	mRNA	829619	830568	.	-	.	ID=evm.model.scaffold_514.35;Parent=evm.TU.scaffold_514.35;Name=EVM%20prediction%20scaffold_514.35	NR : PREDICTED: uncharacterized protein LOC105608292, partial [Ovis aries musimon];
scaffold_514	EVM	exon	830385	830568	.	-	.	ID=evm.model.scaffold_514.35.exon1;Parent=evm.model.scaffold_514.35
scaffold_514	EVM	exon	829619	829790	.	-	.	ID=evm.model.scaffold_514.35.exon2;Parent=evm.model.scaffold_514.35
scaffold_514	EVM	gene	860659	861996	.	-	.	ID=evm.TU.scaffold_514.39;Name=EVM%20prediction%20scaffold_514.39
scaffold_514	EVM	mRNA	860659	861996	.	-	.	ID=evm.model.scaffold_514.39;Parent=evm.TU.scaffold_514.39;Name=EVM%20prediction%20scaffold_514.39	NR : hypothetical protein M91_21246, partial [Bos mutus];
scaffold_514	EVM	exon	861506	861996	.	-	.	ID=evm.model.scaffold_514.39.exon1;Parent=evm.model.scaffold_514.39
scaffold_514	EVM	exon	860659	861325	.	-	.	ID=evm.model.scaffold_514.39.exon2;Parent=evm.model.scaffold_514.39
scaffold_514	EVM	gene	877961	879040	.	-	.	ID=evm.TU.scaffold_514.41;Name=EVM%20prediction%20scaffold_514.41
scaffold_514	EVM	mRNA	877961	879040	.	-	.	ID=evm.model.scaffold_514.41;Parent=evm.TU.scaffold_514.41;Name=EVM%20prediction%20scaffold_514.41	NR : hypothetical protein M91_10256, partial [Bos mutus];
scaffold_514	EVM	exon	878857	879040	.	-	.	ID=evm.model.scaffold_514.41.exon1;Parent=evm.model.scaffold_514.41
scaffold_514	EVM	exon	877961	878595	.	-	.	ID=evm.model.scaffold_514.41.exon2;Parent=evm.model.scaffold_514.41
scaffold_514	EVM	gene	915353	915828	.	-	.	ID=evm.TU.scaffold_514.44;Name=EVM%20prediction%20scaffold_514.44
scaffold_514	EVM	mRNA	915353	915828	.	-	.	ID=evm.model.scaffold_514.44;Parent=evm.TU.scaffold_514.44;Name=EVM%20prediction%20scaffold_514.44	NR : hypothetical protein M91_03436 [Bos mutus];
scaffold_514	EVM	exon	915711	915828	.	-	.	ID=evm.model.scaffold_514.44.exon1;Parent=evm.model.scaffold_514.44
scaffold_514	EVM	exon	915629	915673	.	-	.	ID=evm.model.scaffold_514.44.exon2;Parent=evm.model.scaffold_514.44
scaffold_514	EVM	exon	915353	915607	.	-	.	ID=evm.model.scaffold_514.44.exon3;Parent=evm.model.scaffold_514.44
scaffold_514	EVM	gene	927271	940868	.	+	.	ID=evm.TU.scaffold_514.46;Name=EVM%20prediction%20scaffold_514.46
scaffold_514	EVM	mRNA	927271	940868	.	+	.	ID=evm.model.scaffold_514.46;Parent=evm.TU.scaffold_514.46;Name=EVM%20prediction%20scaffold_514.46	NR : PREDICTED: LOW QUALITY PROTEIN: uncharacterized protein LOC105609831 [Ovis aries musimon];
scaffold_514	EVM	exon	927271	927543	.	+	.	ID=evm.model.scaffold_514.46.exon1;Parent=evm.model.scaffold_514.46
scaffold_514	EVM	exon	934512	934614	.	+	.	ID=evm.model.scaffold_514.46.exon2;Parent=evm.model.scaffold_514.46
scaffold_514	EVM	exon	940438	940635	.	+	.	ID=evm.model.scaffold_514.46.exon3;Parent=evm.model.scaffold_514.46
scaffold_514	EVM	exon	940747	940868	.	+	.	ID=evm.model.scaffold_514.46.exon4;Parent=evm.model.scaffold_514.46
scaffold_514	EVM	gene	950310	986392	.	-	.	ID=evm.TU.scaffold_514.47;Name=EVM%20prediction%20scaffold_514.47
scaffold_514	EVM	mRNA	950310	986392	.	-	.	ID=evm.model.scaffold_514.47;Parent=evm.TU.scaffold_514.47;Name=EVM%20prediction%20scaffold_514.47	NR : hypothetical protein M91_10256, partial [Bos mutus];
scaffold_514	EVM	exon	986295	986392	.	-	.	ID=evm.model.scaffold_514.47.exon1;Parent=evm.model.scaffold_514.47
scaffold_514	EVM	exon	979212	979276	.	-	.	ID=evm.model.scaffold_514.47.exon2;Parent=evm.model.scaffold_514.47
scaffold_514	EVM	exon	962756	962876	.	-	.	ID=evm.model.scaffold_514.47.exon3;Parent=evm.model.scaffold_514.47
scaffold_514	EVM	exon	950310	950988	.	-	.	ID=evm.model.scaffold_514.47.exon4;Parent=evm.model.scaffold_514.47
scaffold_514	EVM	gene	1013274	1086510	.	+	.	ID=evm.TU.scaffold_514.50;Name=EVM%20prediction%20scaffold_514.50
scaffold_514	EVM	mRNA	1013274	1086510	.	+	.	ID=evm.model.scaffold_514.50;Parent=evm.TU.scaffold_514.50;Name=EVM%20prediction%20scaffold_514.50	NR : PREDICTED: ribosomal protein S6 kinase alpha-6 isoform X3 [Bos taurus];
scaffold_514	EVM	exon	1013274	1013371	.	+	.	ID=evm.model.scaffold_514.50.exon1;Parent=evm.model.scaffold_514.50
scaffold_514	EVM	exon	1013556	1013665	.	+	.	ID=evm.model.scaffold_514.50.exon2;Parent=evm.model.scaffold_514.50
scaffold_514	EVM	exon	1052150	1052209	.	+	.	ID=evm.model.scaffold_514.50.exon3;Parent=evm.model.scaffold_514.50
scaffold_514	EVM	exon	1074770	1074886	.	+	.	ID=evm.model.scaffold_514.50.exon4;Parent=evm.model.scaffold_514.50
scaffold_514	EVM	exon	1081218	1081299	.	+	.	ID=evm.model.scaffold_514.50.exon5;Parent=evm.model.scaffold_514.50
scaffold_514	EVM	exon	1081936	1082016	.	+	.	ID=evm.model.scaffold_514.50.exon6;Parent=evm.model.scaffold_514.50
scaffold_514	EVM	exon	1086431	1086510	.	+	.	ID=evm.model.scaffold_514.50.exon7;Parent=evm.model.scaffold_514.50
scaffold_532	EVM	gene	11971	16930	.	-	.	ID=evm.TU.scaffold_532.1;Name=EVM%20prediction%20scaffold_532.1
scaffold_532	EVM	mRNA	11971	16930	.	-	.	ID=evm.model.scaffold_532.1;Parent=evm.TU.scaffold_532.1;Name=EVM%20prediction%20scaffold_532.1	NR : PREDICTED: endogenous retrovirus group K member 9 Pol protein-like [Ovis aries musimon] ref|XP_014963533.1| PREDICTED: endogenous retrovirus group K member 9 Pol protein-like [Ovis aries musimon];
scaffold_532	EVM	exon	16516	16930	.	-	.	ID=evm.model.scaffold_532.1.exon1;Parent=evm.model.scaffold_532.1
scaffold_532	EVM	exon	13551	13864	.	-	.	ID=evm.model.scaffold_532.1.exon2;Parent=evm.model.scaffold_532.1
scaffold_532	EVM	exon	11971	12246	.	-	.	ID=evm.model.scaffold_532.1.exon3;Parent=evm.model.scaffold_532.1
scaffold_532	EVM	gene	23926	27587	.	+	.	ID=evm.TU.scaffold_532.2;Name=EVM%20prediction%20scaffold_532.2
scaffold_532	EVM	mRNA	23926	27587	.	+	.	ID=evm.model.scaffold_532.2;Parent=evm.TU.scaffold_532.2;Name=EVM%20prediction%20scaffold_532.2	NR : TPA: preferentially expressed antigen in melanoma-like [Bos taurus];
scaffold_532	EVM	exon	23926	23928	.	+	.	ID=evm.model.scaffold_532.2.exon1;Parent=evm.model.scaffold_532.2
scaffold_532	EVM	exon	27336	27587	.	+	.	ID=evm.model.scaffold_532.2.exon2;Parent=evm.model.scaffold_532.2
scaffold_532	EVM	gene	27787	28410	.	+	.	ID=evm.TU.scaffold_532.3;Name=EVM%20prediction%20scaffold_532.3
scaffold_532	EVM	mRNA	27787	28410	.	+	.	ID=evm.model.scaffold_532.3;Parent=evm.TU.scaffold_532.3;Name=EVM%20prediction%20scaffold_532.3	NR : TPA: preferentially expressed antigen in melanoma-like [Bos taurus];
scaffold_532	EVM	exon	27787	27924	.	+	.	ID=evm.model.scaffold_532.3.exon1;Parent=evm.model.scaffold_532.3
scaffold_532	EVM	exon	28045	28410	.	+	.	ID=evm.model.scaffold_532.3.exon2;Parent=evm.model.scaffold_532.3
scaffold_570	EVM	gene	8095	30785	.	-	.	ID=evm.TU.scaffold_570.1;Name=EVM%20prediction%20scaffold_570.1
scaffold_570	EVM	mRNA	8095	30785	.	-	.	ID=evm.model.scaffold_570.1;Parent=evm.TU.scaffold_570.1;Name=EVM%20prediction%20scaffold_570.1	NR : Putative uncharacterized transposon-derived protein F52C9.6, partial [Bos mutus];
scaffold_570	EVM	exon	30402	30785	.	-	.	ID=evm.model.scaffold_570.1.exon1;Parent=evm.model.scaffold_570.1
scaffold_570	EVM	exon	29808	29868	.	-	.	ID=evm.model.scaffold_570.1.exon2;Parent=evm.model.scaffold_570.1
scaffold_570	EVM	exon	8095	8609	.	-	.	ID=evm.model.scaffold_570.1.exon3;Parent=evm.model.scaffold_570.1
scaffold_570	EVM	gene	35686	47025	.	+	.	ID=evm.TU.scaffold_570.2;Name=EVM%20prediction%20scaffold_570.2
scaffold_570	EVM	mRNA	35686	47025	.	+	.	ID=evm.model.scaffold_570.2;Parent=evm.TU.scaffold_570.2;Name=EVM%20prediction%20scaffold_570.2	NR : PREDICTED: BCL-6 corepressor isoform X9 [Mustela putorius furo];
scaffold_570	EVM	exon	35686	35694	.	+	.	ID=evm.model.scaffold_570.2.exon1;Parent=evm.model.scaffold_570.2
scaffold_570	EVM	exon	37155	37248	.	+	.	ID=evm.model.scaffold_570.2.exon2;Parent=evm.model.scaffold_570.2
scaffold_570	EVM	exon	40071	40168	.	+	.	ID=evm.model.scaffold_570.2.exon3;Parent=evm.model.scaffold_570.2
scaffold_570	EVM	exon	46810	47025	.	+	.	ID=evm.model.scaffold_570.2.exon4;Parent=evm.model.scaffold_570.2
scaffold_570	EVM	gene	57846	58820	.	-	.	ID=evm.TU.scaffold_570.4;Name=EVM%20prediction%20scaffold_570.4
scaffold_570	EVM	mRNA	57846	58820	.	-	.	ID=evm.model.scaffold_570.4;Parent=evm.TU.scaffold_570.4;Name=EVM%20prediction%20scaffold_570.4	NR : hypothetical protein M91_03436 [Bos mutus];
scaffold_570	EVM	exon	58802	58820	.	-	.	ID=evm.model.scaffold_570.4.exon1;Parent=evm.model.scaffold_570.4
scaffold_570	EVM	exon	58586	58747	.	-	.	ID=evm.model.scaffold_570.4.exon2;Parent=evm.model.scaffold_570.4
scaffold_570	EVM	exon	58348	58543	.	-	.	ID=evm.model.scaffold_570.4.exon3;Parent=evm.model.scaffold_570.4
scaffold_570	EVM	exon	58120	58310	.	-	.	ID=evm.model.scaffold_570.4.exon4;Parent=evm.model.scaffold_570.4
scaffold_570	EVM	exon	57981	58093	.	-	.	ID=evm.model.scaffold_570.4.exon5;Parent=evm.model.scaffold_570.4
scaffold_570	EVM	exon	57846	57944	.	-	.	ID=evm.model.scaffold_570.4.exon6;Parent=evm.model.scaffold_570.4
scaffold_570	EVM	gene	63005	95168	.	+	.	ID=evm.TU.scaffold_570.5;Name=EVM%20prediction%20scaffold_570.5
scaffold_570	EVM	mRNA	63005	95168	.	+	.	ID=evm.model.scaffold_570.5;Parent=evm.TU.scaffold_570.5;Name=EVM%20prediction%20scaffold_570.5	NR : PREDICTED: BCL-6 corepressor-like [Equus asinus];
scaffold_570	EVM	exon	63005	63074	.	+	.	ID=evm.model.scaffold_570.5.exon1;Parent=evm.model.scaffold_570.5
scaffold_570	EVM	exon	84751	84819	.	+	.	ID=evm.model.scaffold_570.5.exon2;Parent=evm.model.scaffold_570.5
scaffold_570	EVM	exon	85021	85177	.	+	.	ID=evm.model.scaffold_570.5.exon3;Parent=evm.model.scaffold_570.5
scaffold_570	EVM	exon	85475	85643	.	+	.	ID=evm.model.scaffold_570.5.exon4;Parent=evm.model.scaffold_570.5
scaffold_570	EVM	exon	95104	95168	.	+	.	ID=evm.model.scaffold_570.5.exon5;Parent=evm.model.scaffold_570.5
scaffold_570	EVM	gene	186424	236957	.	+	.	ID=evm.TU.scaffold_570.8;Name=EVM%20prediction%20scaffold_570.8
scaffold_570	EVM	mRNA	186424	236957	.	+	.	ID=evm.model.scaffold_570.8;Parent=evm.TU.scaffold_570.8;Name=EVM%20prediction%20scaffold_570.8	NR : Putative uncharacterized transposon-derived protein F52C9.6, partial [Bos mutus];
scaffold_570	EVM	exon	186424	186566	.	+	.	ID=evm.model.scaffold_570.8.exon1;Parent=evm.model.scaffold_570.8
scaffold_570	EVM	exon	191985	192239	.	+	.	ID=evm.model.scaffold_570.8.exon2;Parent=evm.model.scaffold_570.8
scaffold_570	EVM	exon	192351	192514	.	+	.	ID=evm.model.scaffold_570.8.exon3;Parent=evm.model.scaffold_570.8
scaffold_570	EVM	exon	207174	207234	.	+	.	ID=evm.model.scaffold_570.8.exon4;Parent=evm.model.scaffold_570.8
scaffold_570	EVM	exon	216852	217148	.	+	.	ID=evm.model.scaffold_570.8.exon5;Parent=evm.model.scaffold_570.8
scaffold_570	EVM	exon	236434	236957	.	+	.	ID=evm.model.scaffold_570.8.exon6;Parent=evm.model.scaffold_570.8
scaffold_570	EVM	gene	278518	323533	.	-	.	ID=evm.TU.scaffold_570.16;Name=EVM%20prediction%20scaffold_570.16
scaffold_570	EVM	mRNA	278518	323533	.	-	.	ID=evm.model.scaffold_570.16;Parent=evm.TU.scaffold_570.16;Name=EVM%20prediction%20scaffold_570.16	NR : PREDICTED: uncharacterized protein LOC102481371 [Tupaia chinensis];
scaffold_570	EVM	exon	323520	323533	.	-	.	ID=evm.model.scaffold_570.16.exon1;Parent=evm.model.scaffold_570.16
scaffold_570	EVM	exon	323071	323184	.	-	.	ID=evm.model.scaffold_570.16.exon2;Parent=evm.model.scaffold_570.16
scaffold_570	EVM	exon	322466	322605	.	-	.	ID=evm.model.scaffold_570.16.exon3;Parent=evm.model.scaffold_570.16
scaffold_570	EVM	exon	305343	305389	.	-	.	ID=evm.model.scaffold_570.16.exon4;Parent=evm.model.scaffold_570.16
scaffold_570	EVM	exon	305186	305255	.	-	.	ID=evm.model.scaffold_570.16.exon5;Parent=evm.model.scaffold_570.16
scaffold_570	EVM	exon	295725	295815	.	-	.	ID=evm.model.scaffold_570.16.exon6;Parent=evm.model.scaffold_570.16
scaffold_570	EVM	exon	295588	295610	.	-	.	ID=evm.model.scaffold_570.16.exon7;Parent=evm.model.scaffold_570.16
scaffold_570	EVM	exon	295295	295428	.	-	.	ID=evm.model.scaffold_570.16.exon8;Parent=evm.model.scaffold_570.16
scaffold_570	EVM	exon	292079	292291	.	-	.	ID=evm.model.scaffold_570.16.exon9;Parent=evm.model.scaffold_570.16
scaffold_570	EVM	exon	286804	286900	.	-	.	ID=evm.model.scaffold_570.16.exon10;Parent=evm.model.scaffold_570.16
scaffold_570	EVM	exon	283517	283650	.	-	.	ID=evm.model.scaffold_570.16.exon11;Parent=evm.model.scaffold_570.16
scaffold_570	EVM	exon	283103	283403	.	-	.	ID=evm.model.scaffold_570.16.exon12;Parent=evm.model.scaffold_570.16
scaffold_570	EVM	exon	281337	281472	.	-	.	ID=evm.model.scaffold_570.16.exon13;Parent=evm.model.scaffold_570.16
scaffold_570	EVM	exon	280727	280974	.	-	.	ID=evm.model.scaffold_570.16.exon14;Parent=evm.model.scaffold_570.16
scaffold_570	EVM	exon	278518	278651	.	-	.	ID=evm.model.scaffold_570.16.exon15;Parent=evm.model.scaffold_570.16
scaffold_570	EVM	gene	389529	427615	.	-	.	ID=evm.TU.scaffold_570.18;Name=EVM%20prediction%20scaffold_570.18
scaffold_570	EVM	mRNA	389529	427615	.	-	.	ID=evm.model.scaffold_570.18;Parent=evm.TU.scaffold_570.18;Name=EVM%20prediction%20scaffold_570.18	NR : hypothetical protein M91_08065 [Bos mutus];
scaffold_570	EVM	exon	427294	427615	.	-	.	ID=evm.model.scaffold_570.18.exon1;Parent=evm.model.scaffold_570.18
scaffold_570	EVM	exon	405722	406018	.	-	.	ID=evm.model.scaffold_570.18.exon2;Parent=evm.model.scaffold_570.18
scaffold_570	EVM	exon	389835	390067	.	-	.	ID=evm.model.scaffold_570.18.exon3;Parent=evm.model.scaffold_570.18
scaffold_570	EVM	exon	389529	389651	.	-	.	ID=evm.model.scaffold_570.18.exon4;Parent=evm.model.scaffold_570.18
scaffold_570	EVM	gene	430568	433219	.	-	.	ID=evm.TU.scaffold_570.19;Name=EVM%20prediction%20scaffold_570.19
scaffold_570	EVM	mRNA	430568	433219	.	-	.	ID=evm.model.scaffold_570.19;Parent=evm.TU.scaffold_570.19;Name=EVM%20prediction%20scaffold_570.19	NR : Transposon TX1 uncharacterized 149 kDa protein, partial [Bos mutus];
scaffold_570	EVM	exon	433123	433219	.	-	.	ID=evm.model.scaffold_570.19.exon1;Parent=evm.model.scaffold_570.19
scaffold_570	EVM	exon	430568	430857	.	-	.	ID=evm.model.scaffold_570.19.exon2;Parent=evm.model.scaffold_570.19
scaffold_570	EVM	gene	457295	457967	.	+	.	ID=evm.TU.scaffold_570.20;Name=EVM%20prediction%20scaffold_570.20
scaffold_570	EVM	mRNA	457295	457967	.	+	.	ID=evm.model.scaffold_570.20;Parent=evm.TU.scaffold_570.20;Name=EVM%20prediction%20scaffold_570.20	NR : hypothetical protein M91_00313, partial [Bos mutus];
scaffold_570	EVM	exon	457295	457304	.	+	.	ID=evm.model.scaffold_570.20.exon1;Parent=evm.model.scaffold_570.20
scaffold_570	EVM	exon	457326	457381	.	+	.	ID=evm.model.scaffold_570.20.exon2;Parent=evm.model.scaffold_570.20
scaffold_570	EVM	exon	457457	457482	.	+	.	ID=evm.model.scaffold_570.20.exon3;Parent=evm.model.scaffold_570.20
scaffold_570	EVM	exon	457528	457574	.	+	.	ID=evm.model.scaffold_570.20.exon4;Parent=evm.model.scaffold_570.20
scaffold_570	EVM	exon	457606	457967	.	+	.	ID=evm.model.scaffold_570.20.exon5;Parent=evm.model.scaffold_570.20
scaffold_570	EVM	gene	466208	466839	.	+	.	ID=evm.TU.scaffold_570.21;Name=EVM%20prediction%20scaffold_570.21
scaffold_570	EVM	mRNA	466208	466839	.	+	.	ID=evm.model.scaffold_570.21;Parent=evm.TU.scaffold_570.21;Name=EVM%20prediction%20scaffold_570.21	NR : hypothetical protein M91_00313, partial [Bos mutus];
scaffold_570	EVM	exon	466208	466224	.	+	.	ID=evm.model.scaffold_570.21.exon1;Parent=evm.model.scaffold_570.21
scaffold_570	EVM	exon	466304	466386	.	+	.	ID=evm.model.scaffold_570.21.exon2;Parent=evm.model.scaffold_570.21
scaffold_570	EVM	exon	466408	466442	.	+	.	ID=evm.model.scaffold_570.21.exon3;Parent=evm.model.scaffold_570.21
scaffold_570	EVM	exon	466474	466839	.	+	.	ID=evm.model.scaffold_570.21.exon4;Parent=evm.model.scaffold_570.21
scaffold_570	EVM	gene	544855	636373	.	+	.	ID=evm.TU.scaffold_570.23;Name=EVM%20prediction%20scaffold_570.23
scaffold_570	EVM	mRNA	544855	636373	.	+	.	ID=evm.model.scaffold_570.23;Parent=evm.TU.scaffold_570.23;Name=EVM%20prediction%20scaffold_570.23	NR : hypothetical protein M91_02532, partial [Bos mutus];
scaffold_570	EVM	exon	544855	545106	.	+	.	ID=evm.model.scaffold_570.23.exon1;Parent=evm.model.scaffold_570.23
scaffold_570	EVM	exon	565099	565175	.	+	.	ID=evm.model.scaffold_570.23.exon2;Parent=evm.model.scaffold_570.23
scaffold_570	EVM	exon	593194	593278	.	+	.	ID=evm.model.scaffold_570.23.exon3;Parent=evm.model.scaffold_570.23
scaffold_570	EVM	exon	608472	608615	.	+	.	ID=evm.model.scaffold_570.23.exon4;Parent=evm.model.scaffold_570.23
scaffold_570	EVM	exon	636289	636373	.	+	.	ID=evm.model.scaffold_570.23.exon5;Parent=evm.model.scaffold_570.23
scaffold_570	EVM	gene	698803	701539	.	+	.	ID=evm.TU.scaffold_570.25;Name=EVM%20prediction%20scaffold_570.25
scaffold_570	EVM	mRNA	698803	701539	.	+	.	ID=evm.model.scaffold_570.25;Parent=evm.TU.scaffold_570.25;Name=EVM%20prediction%20scaffold_570.25	NR : Transposon TX1 uncharacterized 149 kDa protein, partial [Bos mutus];
scaffold_570	EVM	exon	698803	699099	.	+	.	ID=evm.model.scaffold_570.25.exon1;Parent=evm.model.scaffold_570.25
scaffold_570	EVM	exon	701226	701539	.	+	.	ID=evm.model.scaffold_570.25.exon2;Parent=evm.model.scaffold_570.25
scaffold_570	EVM	gene	723543	756618	.	+	.	ID=evm.TU.scaffold_570.27;Name=EVM%20prediction%20scaffold_570.27
scaffold_570	EVM	mRNA	723543	756618	.	+	.	ID=evm.model.scaffold_570.27;Parent=evm.TU.scaffold_570.27;Name=EVM%20prediction%20scaffold_570.27	NR : PREDICTED: LOW QUALITY PROTEIN: uncharacterized protein LOC105612441 [Ovis aries musimon];
scaffold_570	EVM	exon	723543	723663	.	+	.	ID=evm.model.scaffold_570.27.exon1;Parent=evm.model.scaffold_570.27
scaffold_570	EVM	exon	731755	732000	.	+	.	ID=evm.model.scaffold_570.27.exon2;Parent=evm.model.scaffold_570.27
scaffold_570	EVM	exon	733188	733405	.	+	.	ID=evm.model.scaffold_570.27.exon3;Parent=evm.model.scaffold_570.27
scaffold_570	EVM	exon	737186	737396	.	+	.	ID=evm.model.scaffold_570.27.exon4;Parent=evm.model.scaffold_570.27
scaffold_570	EVM	exon	738753	738863	.	+	.	ID=evm.model.scaffold_570.27.exon5;Parent=evm.model.scaffold_570.27
scaffold_570	EVM	exon	756515	756618	.	+	.	ID=evm.model.scaffold_570.27.exon6;Parent=evm.model.scaffold_570.27
scaffold_570	EVM	gene	757709	780697	.	-	.	ID=evm.TU.scaffold_570.28;Name=EVM%20prediction%20scaffold_570.28
scaffold_570	EVM	mRNA	757709	780697	.	-	.	ID=evm.model.scaffold_570.28;Parent=evm.TU.scaffold_570.28;Name=EVM%20prediction%20scaffold_570.28	NR : PREDICTED: endogenous retrovirus group K member 19 Pol protein-like [Ovis aries musimon];
scaffold_570	EVM	exon	780593	780697	.	-	.	ID=evm.model.scaffold_570.28.exon1;Parent=evm.model.scaffold_570.28
scaffold_570	EVM	exon	776837	777026	.	-	.	ID=evm.model.scaffold_570.28.exon2;Parent=evm.model.scaffold_570.28
scaffold_570	EVM	exon	771638	771764	.	-	.	ID=evm.model.scaffold_570.28.exon3;Parent=evm.model.scaffold_570.28
scaffold_570	EVM	exon	765879	766034	.	-	.	ID=evm.model.scaffold_570.28.exon4;Parent=evm.model.scaffold_570.28
scaffold_570	EVM	exon	759234	759508	.	-	.	ID=evm.model.scaffold_570.28.exon5;Parent=evm.model.scaffold_570.28
scaffold_570	EVM	exon	757709	757920	.	-	.	ID=evm.model.scaffold_570.28.exon6;Parent=evm.model.scaffold_570.28
scaffold_570	EVM	gene	781227	785505	.	+	.	ID=evm.TU.scaffold_570.29;Name=EVM%20prediction%20scaffold_570.29
scaffold_570	EVM	mRNA	781227	785505	.	+	.	ID=evm.model.scaffold_570.29;Parent=evm.TU.scaffold_570.29;Name=EVM%20prediction%20scaffold_570.29	NR : PREDICTED: LOW QUALITY PROTEIN: AF4/FMR2 family member 2 [Panthera tigris altaica];
scaffold_570	EVM	exon	781227	781301	.	+	.	ID=evm.model.scaffold_570.29.exon1;Parent=evm.model.scaffold_570.29
scaffold_570	EVM	exon	785316	785505	.	+	.	ID=evm.model.scaffold_570.29.exon2;Parent=evm.model.scaffold_570.29
scaffold_570	EVM	gene	855856	864434	.	-	.	ID=evm.TU.scaffold_570.35;Name=EVM%20prediction%20scaffold_570.35
scaffold_570	EVM	mRNA	855856	864434	.	-	.	ID=evm.model.scaffold_570.35;Parent=evm.TU.scaffold_570.35;Name=EVM%20prediction%20scaffold_570.35	NR : PREDICTED: ubiquitin-like modifier-activating enzyme 1-like [Pantholops hodgsonii];
scaffold_570	EVM	exon	864387	864434	.	-	.	ID=evm.model.scaffold_570.35.exon1;Parent=evm.model.scaffold_570.35
scaffold_570	EVM	exon	864199	864291	.	-	.	ID=evm.model.scaffold_570.35.exon2;Parent=evm.model.scaffold_570.35
scaffold_570	EVM	exon	863883	864074	.	-	.	ID=evm.model.scaffold_570.35.exon3;Parent=evm.model.scaffold_570.35
scaffold_570	EVM	exon	861667	861727	.	-	.	ID=evm.model.scaffold_570.35.exon4;Parent=evm.model.scaffold_570.35
scaffold_570	EVM	exon	861481	861504	.	-	.	ID=evm.model.scaffold_570.35.exon5;Parent=evm.model.scaffold_570.35
scaffold_570	EVM	exon	855982	856030	.	-	.	ID=evm.model.scaffold_570.35.exon6;Parent=evm.model.scaffold_570.35
scaffold_570	EVM	exon	855856	855880	.	-	.	ID=evm.model.scaffold_570.35.exon7;Parent=evm.model.scaffold_570.35
scaffold_570	EVM	gene	928810	941935	.	+	.	ID=evm.TU.scaffold_570.39;Name=EVM%20prediction%20scaffold_570.39
scaffold_570	EVM	mRNA	928810	941935	.	+	.	ID=evm.model.scaffold_570.39;Parent=evm.TU.scaffold_570.39;Name=EVM%20prediction%20scaffold_570.39	NR : PREDICTED: zinc finger protein 280A-like, partial [Bubalus bubalis];
scaffold_570	EVM	exon	928810	929289	.	+	.	ID=evm.model.scaffold_570.39.exon1;Parent=evm.model.scaffold_570.39
scaffold_570	EVM	exon	929435	929490	.	+	.	ID=evm.model.scaffold_570.39.exon2;Parent=evm.model.scaffold_570.39
scaffold_570	EVM	exon	941371	941935	.	+	.	ID=evm.model.scaffold_570.39.exon3;Parent=evm.model.scaffold_570.39
scaffold_579	EVM	gene	13451	90006	.	+	.	ID=evm.TU.scaffold_579.1;Name=EVM%20prediction%20scaffold_579.1
scaffold_579	EVM	mRNA	13451	90006	.	+	.	ID=evm.model.scaffold_579.1;Parent=evm.TU.scaffold_579.1;Name=EVM%20prediction%20scaffold_579.1	NR : hypothetical protein M91_09415, partial [Bos mutus];
scaffold_579	EVM	exon	13451	13778	.	+	.	ID=evm.model.scaffold_579.1.exon1;Parent=evm.model.scaffold_579.1
scaffold_579	EVM	exon	25884	26031	.	+	.	ID=evm.model.scaffold_579.1.exon2;Parent=evm.model.scaffold_579.1
scaffold_579	EVM	exon	62545	62710	.	+	.	ID=evm.model.scaffold_579.1.exon3;Parent=evm.model.scaffold_579.1
scaffold_579	EVM	exon	87722	87800	.	+	.	ID=evm.model.scaffold_579.1.exon4;Parent=evm.model.scaffold_579.1
scaffold_579	EVM	exon	89681	90006	.	+	.	ID=evm.model.scaffold_579.1.exon5;Parent=evm.model.scaffold_579.1
scaffold_579	EVM	gene	90092	94910	.	-	.	ID=evm.TU.scaffold_579.2;Name=EVM%20prediction%20scaffold_579.2
scaffold_579	EVM	mRNA	90092	94910	.	-	.	ID=evm.model.scaffold_579.2;Parent=evm.TU.scaffold_579.2;Name=EVM%20prediction%20scaffold_579.2	NR : PREDICTED: EF-hand calcium-binding domain-containing protein 1-like isoform X2 [Ovis aries];
scaffold_579	EVM	exon	94884	94910	.	-	.	ID=evm.model.scaffold_579.2.exon1;Parent=evm.model.scaffold_579.2
scaffold_579	EVM	exon	90092	90529	.	-	.	ID=evm.model.scaffold_579.2.exon2;Parent=evm.model.scaffold_579.2
scaffold_579	EVM	gene	204044	234369	.	+	.	ID=evm.TU.scaffold_579.7;Name=EVM%20prediction%20scaffold_579.7
scaffold_579	EVM	mRNA	204044	234369	.	+	.	ID=evm.model.scaffold_579.7;Parent=evm.TU.scaffold_579.7;Name=EVM%20prediction%20scaffold_579.7	NR : hypothetical protein M91_10256, partial [Bos mutus];
scaffold_579	EVM	exon	204044	204068	.	+	.	ID=evm.model.scaffold_579.7.exon1;Parent=evm.model.scaffold_579.7
scaffold_579	EVM	exon	212783	212888	.	+	.	ID=evm.model.scaffold_579.7.exon2;Parent=evm.model.scaffold_579.7
scaffold_579	EVM	exon	218117	218232	.	+	.	ID=evm.model.scaffold_579.7.exon3;Parent=evm.model.scaffold_579.7
scaffold_579	EVM	exon	220327	220452	.	+	.	ID=evm.model.scaffold_579.7.exon4;Parent=evm.model.scaffold_579.7
scaffold_579	EVM	exon	225576	225670	.	+	.	ID=evm.model.scaffold_579.7.exon5;Parent=evm.model.scaffold_579.7
scaffold_579	EVM	exon	228705	228720	.	+	.	ID=evm.model.scaffold_579.7.exon6;Parent=evm.model.scaffold_579.7
scaffold_579	EVM	exon	234062	234369	.	+	.	ID=evm.model.scaffold_579.7.exon7;Parent=evm.model.scaffold_579.7
scaffold_579	EVM	gene	260780	263439	.	-	.	ID=evm.TU.scaffold_579.8;Name=EVM%20prediction%20scaffold_579.8
scaffold_579	EVM	mRNA	260780	263439	.	-	.	ID=evm.model.scaffold_579.8;Parent=evm.TU.scaffold_579.8;Name=EVM%20prediction%20scaffold_579.8	NR : PREDICTED: LOW QUALITY PROTEIN: zinc finger protein 510 [Bos taurus] ref|XP_015325298.1| PREDICTED: LOW QUALITY PROTEIN: zinc finger protein 510 [Bos taurus];
scaffold_579	EVM	exon	263373	263439	.	-	.	ID=evm.model.scaffold_579.8.exon1;Parent=evm.model.scaffold_579.8
scaffold_579	EVM	exon	260780	260940	.	-	.	ID=evm.model.scaffold_579.8.exon2;Parent=evm.model.scaffold_579.8
scaffold_579	EVM	gene	269670	270359	.	-	.	ID=evm.TU.scaffold_579.10;Name=EVM%20prediction%20scaffold_579.10
scaffold_579	EVM	mRNA	269670	270359	.	-	.	ID=evm.model.scaffold_579.10;Parent=evm.TU.scaffold_579.10;Name=EVM%20prediction%20scaffold_579.10	NR : hypothetical protein M91_10256, partial [Bos mutus];
scaffold_579	EVM	exon	270357	270359	.	-	.	ID=evm.model.scaffold_579.10.exon1;Parent=evm.model.scaffold_579.10
scaffold_579	EVM	exon	269815	270038	.	-	.	ID=evm.model.scaffold_579.10.exon2;Parent=evm.model.scaffold_579.10
scaffold_579	EVM	exon	269670	269772	.	-	.	ID=evm.model.scaffold_579.10.exon3;Parent=evm.model.scaffold_579.10
scaffold_580	EVM	gene	44597	68349	.	+	.	ID=evm.TU.scaffold_580.4;Name=EVM%20prediction%20scaffold_580.4
scaffold_580	EVM	mRNA	44597	68349	.	+	.	ID=evm.model.scaffold_580.4;Parent=evm.TU.scaffold_580.4;Name=EVM%20prediction%20scaffold_580.4	NR : PREDICTED: LOW QUALITY PROTEIN: multidrug resistance protein 3 [Capra hircus];
scaffold_580	EVM	exon	44597	44632	.	+	.	ID=evm.model.scaffold_580.4.exon1;Parent=evm.model.scaffold_580.4
scaffold_580	EVM	exon	49056	49166	.	+	.	ID=evm.model.scaffold_580.4.exon2;Parent=evm.model.scaffold_580.4
scaffold_580	EVM	exon	49353	49478	.	+	.	ID=evm.model.scaffold_580.4.exon3;Parent=evm.model.scaffold_580.4
scaffold_580	EVM	exon	68203	68349	.	+	.	ID=evm.model.scaffold_580.4.exon4;Parent=evm.model.scaffold_580.4
scaffold_580	EVM	gene	72373	74129	.	+	.	ID=evm.TU.scaffold_580.5;Name=EVM%20prediction%20scaffold_580.5
scaffold_580	EVM	mRNA	72373	74129	.	+	.	ID=evm.model.scaffold_580.5;Parent=evm.TU.scaffold_580.5;Name=EVM%20prediction%20scaffold_580.5	NR : PREDICTED: craniofacial development protein 2-like [Pantholops hodgsonii];
scaffold_580	EVM	exon	72373	72883	.	+	.	ID=evm.model.scaffold_580.5.exon1;Parent=evm.model.scaffold_580.5
scaffold_580	EVM	exon	73138	73585	.	+	.	ID=evm.model.scaffold_580.5.exon2;Parent=evm.model.scaffold_580.5
scaffold_580	EVM	exon	73634	73967	.	+	.	ID=evm.model.scaffold_580.5.exon3;Parent=evm.model.scaffold_580.5
scaffold_580	EVM	exon	74004	74129	.	+	.	ID=evm.model.scaffold_580.5.exon4;Parent=evm.model.scaffold_580.5
scaffold_580	EVM	gene	107802	158465	.	-	.	ID=evm.TU.scaffold_580.8;Name=EVM%20prediction%20scaffold_580.8
scaffold_580	EVM	mRNA	107802	158465	.	-	.	ID=evm.model.scaffold_580.8;Parent=evm.TU.scaffold_580.8;Name=EVM%20prediction%20scaffold_580.8	NR : PREDICTED: phosphatidylcholine translocator ABCB4 isoform X1 [Ovis aries];
scaffold_580	EVM	exon	158371	158465	.	-	.	ID=evm.model.scaffold_580.8.exon1;Parent=evm.model.scaffold_580.8
scaffold_580	EVM	exon	131826	131938	.	-	.	ID=evm.model.scaffold_580.8.exon2;Parent=evm.model.scaffold_580.8
scaffold_580	EVM	exon	107802	107852	.	-	.	ID=evm.model.scaffold_580.8.exon3;Parent=evm.model.scaffold_580.8
scaffold_580	EVM	gene	205939	243517	.	+	.	ID=evm.TU.scaffold_580.16;Name=EVM%20prediction%20scaffold_580.16
scaffold_580	EVM	mRNA	205939	243517	.	+	.	ID=evm.model.scaffold_580.16;Parent=evm.TU.scaffold_580.16;Name=EVM%20prediction%20scaffold_580.16	NR : Multidrug resistance protein 1 [Ovis aries];
scaffold_580	EVM	exon	205939	205999	.	+	.	ID=evm.model.scaffold_580.16.exon1;Parent=evm.model.scaffold_580.16
scaffold_580	EVM	exon	221650	221821	.	+	.	ID=evm.model.scaffold_580.16.exon2;Parent=evm.model.scaffold_580.16
scaffold_580	EVM	exon	233046	233097	.	+	.	ID=evm.model.scaffold_580.16.exon3;Parent=evm.model.scaffold_580.16
scaffold_580	EVM	exon	235376	235567	.	+	.	ID=evm.model.scaffold_580.16.exon4;Parent=evm.model.scaffold_580.16
scaffold_580	EVM	exon	235999	236170	.	+	.	ID=evm.model.scaffold_580.16.exon5;Parent=evm.model.scaffold_580.16
scaffold_580	EVM	exon	243393	243517	.	+	.	ID=evm.model.scaffold_580.16.exon6;Parent=evm.model.scaffold_580.16
scaffold_580	EVM	gene	273044	310792	.	+	.	ID=evm.TU.scaffold_580.17;Name=EVM%20prediction%20scaffold_580.17
scaffold_580	EVM	mRNA	273044	310792	.	+	.	ID=evm.model.scaffold_580.17;Parent=evm.TU.scaffold_580.17;Name=EVM%20prediction%20scaffold_580.17	NR : PREDICTED: multidrug resistance protein 1-like [Capra hircus];
scaffold_580	EVM	exon	273044	273127	.	+	.	ID=evm.model.scaffold_580.17.exon1;Parent=evm.model.scaffold_580.17
scaffold_580	EVM	exon	279886	280089	.	+	.	ID=evm.model.scaffold_580.17.exon2;Parent=evm.model.scaffold_580.17
scaffold_580	EVM	exon	297469	297569	.	+	.	ID=evm.model.scaffold_580.17.exon3;Parent=evm.model.scaffold_580.17
scaffold_580	EVM	exon	298740	298880	.	+	.	ID=evm.model.scaffold_580.17.exon4;Parent=evm.model.scaffold_580.17
scaffold_580	EVM	exon	301906	302062	.	+	.	ID=evm.model.scaffold_580.17.exon5;Parent=evm.model.scaffold_580.17
scaffold_580	EVM	exon	302546	302743	.	+	.	ID=evm.model.scaffold_580.17.exon6;Parent=evm.model.scaffold_580.17
scaffold_580	EVM	exon	310586	310792	.	+	.	ID=evm.model.scaffold_580.17.exon7;Parent=evm.model.scaffold_580.17
scaffold_61	EVM	gene	124667	125778	.	+	.	ID=evm.TU.scaffold_61.12;Name=EVM%20prediction%20scaffold_61.12
scaffold_61	EVM	mRNA	124667	125778	.	+	.	ID=evm.model.scaffold_61.12;Parent=evm.TU.scaffold_61.12;Name=EVM%20prediction%20scaffold_61.12	NR : hypothetical protein M91_09415, partial [Bos mutus];
scaffold_61	EVM	exon	124667	124920	.	+	.	ID=evm.model.scaffold_61.12.exon1;Parent=evm.model.scaffold_61.12
scaffold_61	EVM	exon	125033	125329	.	+	.	ID=evm.model.scaffold_61.12.exon2;Parent=evm.model.scaffold_61.12
scaffold_61	EVM	exon	125600	125778	.	+	.	ID=evm.model.scaffold_61.12.exon3;Parent=evm.model.scaffold_61.12
scaffold_62	EVM	gene	1076	79601	.	+	.	ID=evm.TU.scaffold_62.1;Name=EVM%20prediction%20scaffold_62.1
scaffold_62	EVM	mRNA	1076	79601	.	+	.	ID=evm.model.scaffold_62.1;Parent=evm.TU.scaffold_62.1;Name=EVM%20prediction%20scaffold_62.1	NR : PREDICTED: dachshund homolog 2 isoform X8 [Ovis aries musimon];
scaffold_62	EVM	exon	1076	1266	.	+	.	ID=evm.model.scaffold_62.1.exon1;Parent=evm.model.scaffold_62.1
scaffold_62	EVM	exon	3164	3186	.	+	.	ID=evm.model.scaffold_62.1.exon2;Parent=evm.model.scaffold_62.1
scaffold_62	EVM	exon	13547	13732	.	+	.	ID=evm.model.scaffold_62.1.exon3;Parent=evm.model.scaffold_62.1
scaffold_62	EVM	exon	35285	35470	.	+	.	ID=evm.model.scaffold_62.1.exon4;Parent=evm.model.scaffold_62.1
scaffold_62	EVM	exon	58152	58324	.	+	.	ID=evm.model.scaffold_62.1.exon5;Parent=evm.model.scaffold_62.1
scaffold_62	EVM	exon	76468	76603	.	+	.	ID=evm.model.scaffold_62.1.exon6;Parent=evm.model.scaffold_62.1
scaffold_62	EVM	exon	79518	79601	.	+	.	ID=evm.model.scaffold_62.1.exon7;Parent=evm.model.scaffold_62.1
scaffold_62	EVM	gene	280479	286858	.	-	.	ID=evm.TU.scaffold_62.11;Name=EVM%20prediction%20scaffold_62.11
scaffold_62	EVM	mRNA	280479	286858	.	-	.	ID=evm.model.scaffold_62.11;Parent=evm.TU.scaffold_62.11;Name=EVM%20prediction%20scaffold_62.11	NR : hypothetical protein M91_21246, partial [Bos mutus];
scaffold_62	EVM	exon	286823	286858	.	-	.	ID=evm.model.scaffold_62.11.exon1;Parent=evm.model.scaffold_62.11
scaffold_62	EVM	exon	280479	281201	.	-	.	ID=evm.model.scaffold_62.11.exon2;Parent=evm.model.scaffold_62.11
scaffold_62	EVM	gene	409495	410235	.	+	.	ID=evm.TU.scaffold_62.19;Name=EVM%20prediction%20scaffold_62.19
scaffold_62	EVM	mRNA	409495	410235	.	+	.	ID=evm.model.scaffold_62.19;Parent=evm.TU.scaffold_62.19;Name=EVM%20prediction%20scaffold_62.19	NR : hypothetical protein M91_10569, partial [Bos mutus];
scaffold_62	EVM	exon	409495	409705	.	+	.	ID=evm.model.scaffold_62.19.exon1;Parent=evm.model.scaffold_62.19
scaffold_62	EVM	exon	409967	410235	.	+	.	ID=evm.model.scaffold_62.19.exon2;Parent=evm.model.scaffold_62.19
scaffold_62	EVM	gene	436816	457111	.	+	.	ID=evm.TU.scaffold_62.20;Name=EVM%20prediction%20scaffold_62.20
scaffold_62	EVM	mRNA	436816	457111	.	+	.	ID=evm.model.scaffold_62.20;Parent=evm.TU.scaffold_62.20;Name=EVM%20prediction%20scaffold_62.20	NR : PREDICTED: LOW QUALITY PROTEIN: SCO-spondin isoform X1 [Ovis aries];
scaffold_62	EVM	exon	436816	436935	.	+	.	ID=evm.model.scaffold_62.20.exon1;Parent=evm.model.scaffold_62.20
scaffold_62	EVM	exon	445529	445820	.	+	.	ID=evm.model.scaffold_62.20.exon2;Parent=evm.model.scaffold_62.20
scaffold_62	EVM	exon	455910	455989	.	+	.	ID=evm.model.scaffold_62.20.exon3;Parent=evm.model.scaffold_62.20
scaffold_62	EVM	exon	456942	457111	.	+	.	ID=evm.model.scaffold_62.20.exon4;Parent=evm.model.scaffold_62.20

## Sheet: Supplementary Table 9
Genes showed significant difference
ID	Seqname	Start	End	Num.snp	percentage	description
evm.model.scaffold_213.21	scaffold_213	453313	547723	17	0.0180066	NR : PREDICTED: probable ubiquitin carboxyl-terminal hydrolase FAF-X-like isoform X2 [Pantholops hodgsonii];
evm.model.scaffold_248.7	scaffold_248	182993	198105	6	0.0397035	NR : hypothetical protein M91_14132 [Bos mutus];
evm.model.scaffold_305.6	scaffold_305	135684	169609	3	0.00884304	NR : PREDICTED: testis-specific Y-encoded protein 1-like [Bos taurus];
evm.model.scaffold_248.2	scaffold_248	6939	64110	15	0.0262371	NR : PREDICTED: LOW QUALITY PROTEIN: uncharacterized protein LOC104979987 [Bison bison bison];
evm.model.scaffold_248.3	scaffold_248	65366	70466	2	0.0392157	NR : PREDICTED: zinc finger protein 280A isoform X1 [Bubalus bubalis] ref|XP_006048189.1| PREDICTED: zinc finger protein 280A isoform X2 [Bubalus bubalis];
evm.model.scaffold_248.49	scaffold_248	1279211	1287128	2	0.0252621	NR : PREDICTED: catenin alpha-3 isoform X2 [Bos taurus];
evm.model.scaffold_248.48	scaffold_248	1215659	1258807	9	0.0208584	NR : hypothetical protein M91_15722 [Bos mutus];
evm.model.scaffold_305.11	scaffold_305	194040	242022	13	0.0270935	NR : Putative uncharacterized transposon-derived protein F52C9.6, partial [Bos mutus];
evm.model.scaffold_248.43	scaffold_248	1107906	1122543	7	0.047824	NR : hypothetical protein M91_01105, partial [Bos mutus];
evm.model.scaffold_190.1	scaffold_190	3698	15406	3	0.0256235	NR : PREDICTED: testis-specific Y-encoded protein 1-like [Bos taurus];
evm.model.scaffold_190.3	scaffold_190	31229	48781	3	0.0170921	NR : ORF; similar to Drosophila supressor of hairy wing protein, Swiss-Prot Accession Number Q08876 [Ovis aries];
evm.model.scaffold_579.7	scaffold_579	204044	234369	23	0.075845	NR : hypothetical protein M91_10256, partial [Bos mutus];
evm.model.scaffold_393.3	scaffold_393	65090	92180	7	0.0258398	NR : PREDICTED: heat shock transcription factor, Y-linked-like [Bos taurus];
evm.model.scaffold_224.7	scaffold_224	102586	107175	2	0.0435825	NR : hypothetical protein M91_15431, partial [Bos mutus];
evm.model.scaffold_305.4	scaffold_305	65598	91953	4	0.0151774	NR : hypothetical protein M91_08065 [Bos mutus];
evm.model.scaffold_248.50	scaffold_248	1287518	1313872	5	0.0189725	NR : PREDICTED: EF-hand calcium-binding domain-containing protein 1-like isoform X2 [Ovis aries];
evm.model.scaffold_272.6	scaffold_272	122134	131741	1	0.0104091	NR : ORF; similar to Drosophila supressor of hairy wing protein, Swiss-Prot Accession Number Q08876 [Ovis aries];
evm.model.scaffold_305.28	scaffold_305	659931	729341	14	0.02017	NR : RecName: Full=Sex-determining region Y protein; AltName: Full=Testis-determining factor emb|CAA83123.1| sex determining region Y [Capra hircus] dbj|BAC66700.1| sex determining region Y [Capra hircus] gb|ACB38085.1| sex determining region Y variant A [Capra hircus] gb|ACE73648.1| sex determining region Y [Capra hircus];
evm.model.scaffold_272.2	scaffold_272	41245	96098	9	0.0164075	NR : hypothetical protein M91_10569, partial [Bos mutus];
evm.model.scaffold_305.22	scaffold_305	455456	466176	12	0.11194	NR : PREDICTED: uncharacterized protein LOC105608292, partial [Ovis aries musimon];
evm.model.scaffold_213.29	scaffold_213	810903	896839	11	0.0128002	NR : PREDICTED: uncharacterized protein LOC105608292, partial [Ovis aries musimon];
evm.model.scaffold_305.26	scaffold_305	628965	635127	4	0.064914	NR : hypothetical protein M91_10256, partial [Bos mutus];
evm.model.scaffold_388.3	scaffold_388	11202	12853	1	0.0605694	NR : PREDICTED: heat shock transcription factor, Y-linked-like [Pantholops hodgsonii];
evm.model.scaffold_213.6	scaffold_213	23916	48534	8	0.0324965	NR : PREDICTED: ATP-dependent RNA helicase DDX3X-like isoform X2 [Pantholops hodgsonii];
evm.model.scaffold_213.8	scaffold_213	71594	86232	3	0.0204946	NR : PREDICTED: uncharacterized protein LOC105608292, partial [Ovis aries musimon];
evm.model.scaffold_248.68	scaffold_248	1749553	1758921	2	0.0213493	NR : hypothetical protein M91_01570 [Bos mutus];
evm.model.scaffold_248.63	scaffold_248	1624923	1707424	28	0.033939	NR : PREDICTED: LOW QUALITY PROTEIN: testis-specific Y-encoded protein 3-like [Pantholops hodgsonii];
evm.model.scaffold_248.61	scaffold_248	1472222	1475229	2	0.0665115	NR : Tspy-2, partial [Bos taurus];
evm.model.scaffold_213.16	scaffold_213	333184	367748	8	0.0231455	NR : PREDICTED: U2 small nuclear ribonucleoprotein auxiliary factor 35 kDa subunit-related protein 2-like [Pantholops hodgsonii];
evm.model.scaffold_251.12	scaffold_251	134365	155217	1	0.0047957	NR : PREDICTED: LOW QUALITY PROTEIN: uncharacterized protein LOC104979987 [Bison bison bison];
evm.model.scaffold_305.16	scaffold_305	307317	315355	3	0.0373227	NR : PREDICTED: zinc finger protein 280B-like [Pantholops hodgsonii];
evm.model.scaffold_251.10	scaffold_251	93898	116484	5	0.0221376	NR : PREDICTED: testis-specific Y-encoded protein 1-like [Bos taurus];
evm.model.scaffold_213.14	scaffold_213	271362	316842	3	0.00659631	NR : PREDICTED: probable ubiquitin carboxyl-terminal hydrolase FAF-X-like isoform X2 [Pantholops hodgsonii];
evm.model.scaffold_213.13	scaffold_213	193716	263599	10	0.0143096	NR : PREDICTED: lysine-specific demethylase 6A-like isoform X1 [Pantholops hodgsonii];
evm.model.scaffold_213.11	scaffold_213	107124	175129	11	0.0161753	NR : TPA: ubiquitously transcribed tetratricopeptide repeat gene, Y-linked [Bos taurus];
evm.model.scaffold_305.21	scaffold_305	411319	429096	1	0.00562525	NR : PREDICTED: craniofacial development protein 2-like [Pantholops hodgsonii];
evm.model.scaffold_248.70	scaffold_248	1776594	1796563	5	0.0250388	NR : hypothetical protein M91_10256, partial [Bos mutus];
evm.model.scaffold_310.2	scaffold_310	15426	65671	11	0.0218927	NR : PREDICTED: LOW QUALITY PROTEIN: uncharacterized protein LOC105605056 isoform X1 [Ovis aries];
evm.model.scaffold_305.41	scaffold_305	931631	936519	2	0.0409165	NR : hypothetical protein M91_01434, partial [Bos mutus];
evm.model.scaffold_305.43	scaffold_305	959135	983566	10	0.0409316	NR : hypothetical protein M91_07727, partial [Bos mutus];
evm.model.scaffold_305.52	scaffold_305	1156526	1170092	3	0.0221141	NR : testis-specific protein [Bos taurus];
evm.model.scaffold_186.3	scaffold_186	45981	90663	6	0.0134282	NR : PREDICTED: eukaryotic translation initiation factor 2 subunit 3-like [Pantholops hodgsonii];
evm.model.scaffold_186.2	scaffold_186	4628	42356	4	0.0106022	NR : hypothetical protein M91_01434, partial [Bos mutus];
evm.model.scaffold_186.8	scaffold_186	144268	183901	4	0.0100926	NR : PREDICTED: zinc finger Y-chromosomal protein-like [Pantholops hodgsonii];
evm.model.scaffold_570.23	scaffold_570	544855	636373	3	0.00327804	NR : hypothetical protein M91_02532, partial [Bos mutus];
evm.model.scaffold_123.9	scaffold_123	126962	145101	5	0.0275649	NR : PREDICTED: LOW QUALITY PROTEIN: uncharacterized protein LOC106991207 [Ovis aries];
evm.model.scaffold_213.26	scaffold_213	741822	793119	3	0.0058483	NR : hypothetical protein M91_21246, partial [Bos mutus];
evm.model.scaffold_213.25	scaffold_213	642225	725810	18	0.021535	NR : PREDICTED: oral-facial-digital syndrome 1 protein-like isoform X2 [Pantholops hodgsonii];
evm.model.scaffold_172.7	scaffold_172	86930	99375	3	0.0241061	NR : PREDICTED: RNA-binding motif protein, X chromosome-like isoform X1 [Pantholops hodgsonii];
evm.model.scaffold_172.3	scaffold_172	15607	45891	6	0.0198124	NR : PREDICTED: zinc finger protein 280A-like [Bison bison bison];
evm.model.scaffold_30.1	scaffold_30	10897	24178	4	0.0301182	NR : PREDICTED: zinc finger protein 280B-like [Bos taurus] ref|XP_015317369.1| PREDICTED: zinc finger protein 280B-like [Bos taurus];
evm.model.scaffold_194.5	scaffold_194	29990	89919	11	0.0183551	NR : Zinc finger protein 879, partial [Bos mutus];
evm.model.scaffold_194.8	scaffold_194	111413	127379	2	0.0125266	NR : hypothetical protein M91_08065 [Bos mutus];
evm.model.scaffold_194.9	scaffold_194	180348	181348	1	0.1	NR : hypothetical protein M91_09415, partial [Bos mutus];
evm.model.scaffold_305.51	scaffold_305	1117766	1149058	3	0.00958711	NR : PREDICTED: uncharacterized protein LOC105003622 [Bison bison bison];
evm.model.scaffold_579.1	scaffold_579	13451	90006	16	0.0209	NR : hypothetical protein M91_09415, partial [Bos mutus];
evm.model.scaffold_570.39	scaffold_570	928810	941935	7	0.0533333	NR : PREDICTED: zinc finger protein 280A-like, partial [Bubalus bubalis];
evm.model.scaffold_248.15	scaffold_248	426225	449410	3	0.0129394	NR : PREDICTED: LOW QUALITY PROTEIN: uncharacterized protein LOC105616289 [Ovis aries];
evm.model.scaffold_248.10	scaffold_248	285808	329066	15	0.0346757	NR : hypothetical protein M91_03436 [Bos mutus];
evm.model.scaffold_248.19	scaffold_248	551163	572360	5	0.0235882	NR : PREDICTED: zinc finger protein 280B-like [Pantholops hodgsonii];
evm.model.scaffold_570.27	scaffold_570	723543	756618	4	0.0120937	NR : PREDICTED: LOW QUALITY PROTEIN: uncharacterized protein LOC105612441 [Ovis aries musimon];
evm.model.scaffold_570.2	scaffold_570	35686	47025	2	0.0176382	NR : PREDICTED: BCL-6 corepressor isoform X9 [Mustela putorius furo];
evm.model.scaffold_570.1	scaffold_570	8095	30785	4	0.0176289	NR : Putative uncharacterized transposon-derived protein F52C9.6, partial [Bos mutus];
evm.model.scaffold_570.4	scaffold_570	57846	58820	1	0.102669	NR : hypothetical protein M91_03436 [Bos mutus];
evm.model.scaffold_570.5	scaffold_570	63005	95168	10	0.0310916	NR : PREDICTED: BCL-6 corepressor-like [Equus asinus];
evm.model.scaffold_570.8	scaffold_570	186424	236957	12	0.0237469	NR : Putative uncharacterized transposon-derived protein F52C9.6, partial [Bos mutus];
evm.model.scaffold_248.26	scaffold_248	835385	881474	6	0.0130183	NR : PREDICTED: endogenous retrovirus group K member 19 Pol protein-like [Ovis aries musimon];
evm.model.scaffold_248.24	scaffold_248	773724	785340	7	0.0602617	NR : hypothetical protein M91_10256, partial [Bos mutus];
evm.model.scaffold_194.12	scaffold_194	231192	270025	9	0.0231762	NR : PREDICTED: catenin alpha-3 isoform X2 [Bos taurus];
evm.model.scaffold_194.19	scaffold_194	422013	448136	8	0.0306244	NR : PREDICTED: testis-specific Y-encoded protein 1-like [Bubalus bubalis];
evm.model.scaffold_570.18	scaffold_570	389529	427615	5	0.0131282	NR : hypothetical protein M91_08065 [Bos mutus];
evm.model.scaffold_570.19	scaffold_570	430568	433219	2	0.0754432	NR : Transposon TX1 uncharacterized 149 kDa protein, partial [Bos mutus];
evm.model.scaffold_570.16	scaffold_570	278518	323533	7	0.0155504	NR : PREDICTED: uncharacterized protein LOC102481371 [Tupaia chinensis];
evm.model.scaffold_532.2	scaffold_532	23926	27587	13	0.355094	NR : TPA: preferentially expressed antigen in melanoma-like [Bos taurus];
evm.model.scaffold_248.33	scaffold_248	930609	939505	1	0.011241	NR : PREDICTED: zinc finger protein 280B-like [Pantholops hodgsonii];
